# Supplementary material for: Parallel evolution, atavism, and extensive introgression explain the radiation of Epimedium sect. Diphyllon (Berberidaceae) in southern East Asia
Source: Front Plant Sci. 2023 Oct 17;14:1234148. doi: 10.3389/fpls.2023.1234148 (PMC10616310; doi:10.3389/fpls.2023.1234148)
Supplement: Supplementary file 6 [file Table_1.xlsx]

## Sheet: Table S1
Table S1 Sampling collection information in this study
Section	Series	Species	ID	Voucher	Herbarium	Locality
Macroceras	/	E. koreanum Nakai	JS74	C. Zhang Zhang304	BNU	China, Liangning, Xinbing
Diphyllon	Dolichocerae	E. acuminatum Franchet	JS48	C. Zhang Zhang233	BNU	China, Sichuan, Emei
Diphyllon	Dolichocerae	E. baojingense Q.L. Chen & B.M. Yang	JS15	C. Zhang Zhang307	BNU	China, Hunan, Longshan
Diphyllon	Dolichocerae	E. baojingense Q.L. Chen & B.M. Yang	JS16	C. Zhang Zhang306	BNU	China, Hunan, Fenghuang
Diphyllon	Dolichocerae	E. baojingense Q.L. Chen & B.M. Yang	JS17	C. Zhang Zhang167	BNU	China, Hubei, Wufeng
Diphyllon	Dolichocerae	E. baojingense Q.L. Chen & B.M. Yang	JS21	C. Zhang Zhang204	BNU	China, Hunan, Suining
Diphyllon	Dolichocerae	E. baojingense Q.L. Chen & B.M. Yang	JS23	C. Zhang Zhang207	BNU	China, Hunan, Yongshun
Diphyllon	Dolichocerae	E. baojingense Q.L. Chen & B.M. Yang	JS34	C. Zhang Zhang208	BNU	China, Hunan, Yongshun
Diphyllon	Brachycerae	E. borealiguizhouense S.Z. He & Y.K. Yang	JS38	C. Zhang Zhang215	BNU	China, Chongqing, Youyang
Diphyllon	Brachycerae	E. brevicornu Maximowicz	JS64	C. Zhang Zhang201	BNU	China, Shanxi, Luonan
Diphyllon	Campanulatae	E. campanulatum Ogisu	JS03	C. Zhang Zhang274	BNU	China, Sichuan, Dujiangyan
Diphyllon	Dolichocerae	E. chlorandrum Stearn	JS51	C. Zhang Zhang283	BNU	China, Sichuan, Baoxing
Diphyllon	Brachycerae	E. coactum H.R. Liang	JS40	C. Zhang Zhang205	BNU	China, Hunan, Huitong
Diphyllon	Brachycerae	E. daiguii C. Zhang, B.L. Guo & Q.R. Liu	JS44	C. Zhang Zhang214	BNU	China, Hunan, Longshan
Diphyllon	Davidianae	E. davidii Franchet	JS04	C. Zhang Zhang282	BNU	China, Sichuan, Baoxing
Diphyllon	Brachycerae	E. dolichostemon Stearn	JS46	C. Zhang Zhang219	BNU	China, GuiZhou, Dejiang
Diphyllon	Campanulatae	E. ecalcaratum G.Y. Zhong	JS02	C. Zhang Zhang280	BNU	China, Sichuan, Baoxing
Diphyllon	Brachycerae	E. elachyphyllum Stearn	JS31	C. Zhang Zhang218	BNU	China, GuiZhou, Songtao
Diphyllon	Dolichocerae	E. elongatum Komarov	JS70	C. Zhang Zhang287	BNU	China, Sichuan, Kangding
Diphyllon	Davidianae	E. fangii Stearn	JS05	C. Zhang Zhang234	BNU	China, Sichuan, Emei
Diphyllon	Brachycerae	E. fargesii Franchet	JS45	C. Zhang Zhang190	BNU	China, Hubei, Shennongjia
Diphyllon	Davidianae	E. flavum Stearn	JS06	C. Zhang Zhang289	BNU	China, Sichuan, Tianquan
Diphyllon	Dolichocerae	E. franchetii Stearn	JS08	C. Zhang Zhang196	BNU	China, Hubei, Shennongjia
Diphyllon	Davidianae	E. hunanense (Hand.-Mazz.) Hand.-Mazz.	JS28	C. Zhang Zhang180	BNU	China, Hubei, Enshi
Diphyllon	Davidianae	E. hunanense (Hand.-Mazz.) Hand.-Mazz.	JS29	C. Zhang Zhang181	BNU	China, Hubei, Enshi
Diphyllon	Dolichocerae	E. ilicifolium Stearn	JS12	C. Zhang Zhang200	BNU	China, Hubei, Zhuxi
Diphyllon	Dolichocerae	E. jinchengshanense Y.J. Zhang & J.Q. Li	JS59	C. Zhang Zhang303	BNU	Chian, Sixhuan, Changxian
Diphyllon	Dolichocerae	E. leptorrhizum Stearn	JS55	C. Zhang Zhang183	BNU	China, Hubei, Enshi
Diphyllon	Dolichocerae	E. leptorrhizum Stearn	JS61	C. Zhang Zhang217	BNU	China, GuiZhou, Songtao
Diphyllon	Dolichocerae	E. leptorrhizum Stearn	JS56	C. Zhang Zhang152	BNU	China, Zhejiang, Enshi
Diphyllon	Dolichocerae	E. leptorrhizum Stearn	JS63	C. Zhang Zhang225	BNU	China, GuiZhou, Suiyang
Diphyllon	Dolichocerae	E. lishihchenii Stearn	JS20	C. Zhang Zhang149	BNU	China, JIangxi, Lushan
Diphyllon	Dolichocerae	E. membranaceum K.I. Mey	JS52	C. Zhang Zhang275	BNU	China, Sichuan, Dujiangyan
Diphyllon	Dolichocerae	E. membranaceum K.I. Mey	JS53	C. Zhang Zhang309	BNU	China, Yunnan, Lanping
Diphyllon	Davidianae	E. mikinorii Stearn	JS30	C. Zhang Zhang182	BNU	China, Hubei, Enshi
Diphyllon	Brachycerae	E. myrianthum Stearn	JS36	C. Zhang Zhang210	BNU	China, Hunan, Yongshun
Diphyllon	Brachycerae	E. myrianthum Stearn	JS41	C. Zhang Zhang212	BNU	China, Hunan, Longshan
Diphyllon	Davidianae	E. ogisui Stearn	JS07	C. Zhang Zhang285	BNU	China, Sichuan, Lushan
Diphyllon	Davidianae	E. pauciflorum K.C. Yen	JS11	C. Zhang Zhang278	BNU	China, Sichuan, Maoxian
Diphyllon	Davidianae	E. pseudowushanense B.L. Guo	JS18	C. Zhang Zhang228	BNU	China, GuiZhou, Longli
Diphyllon	Brachycerae	E. pubescens Maximowicz	JS69	C. Zhang Zhang170	BNU	China, Sichuan, Dujiangyan
Diphyllon	Brachycerae	E. qingchengshanense G.Y. Zhong & B.L. Guo	JS47	C. Zhang Zhang271	BNU	China, Sichuan, Dujiangyan
Diphyllon	Dolichocerae	E. rhizomatosum Stearn	JS01	C. Zhang Zhang277	BNU	China, Sichuan, Maoxian
Diphyllon	Brachycerae	E. sagittatum (Siebold & Zucc.) Maxim.	JS37	C. Zhang Zhang145	BNU	China, Hunan, Huayuan
Diphyllon	Davidianae	E. shennongjiaense Y.J. Zhang & J.Q. Li	JS26	C. Zhang Zhang174	BNU	China, Hubei, Wufeng
Diphyllon	Dolichocerae	E. simplicifolium T.S. Ying	JS49	C. Zhang Zhang223	BNU	China, GuiZhou, Suiyang
Diphyllon	Dolichocerae	E. simplicifolium T.S. Ying	JS50	C. Zhang Zhang224	BNU	China, GuiZhou, Suiyang
Diphyllon	Brachycerae	E. sp1	JS33	C. Zhang Zhang160	BNU	China, Hubei, Baong
Diphyllon	Davidianae	E. sp2	JS75	C. Zhang Zhang310	BNU	China, Hubei, Wufeng
Diphyllon	Brachycerae	E. stellulatum Stearn	JS65	C. Zhang Zhang198	BNU	China, Shiyan, Wudangshan
Diphyllon	Davidianae	E. sutchuenense Franch.	JS25	C. Zhang Zhang197	BNU	China, Hubei, Shennongjia
Diphyllon	Dolichocerae	E. tianmenshanense T. Deng, D.G. Zhang & H. Sun	JS24	C. Zhang Zhang209	BNU	China, Hunan, Zhangjiajie
Diphyllon	Brachycerae	E. truncatum H.R. Liang	JS32	C. Zhang Zhang308	BNU	China, Hunan, Baojing
Diphyllon	Davidianae	E. wushanense T.S. Ying	JS19	C. Zhang Zhang191	BNU	China, Hubei, Shennongjia
Diphyllon	Davidianae	E. xichangense Y.J. Zhang	JS67	C. Zhang Zhang302	BNU	China, Sichuan, Xichang
Diphyllon	Dolichocerae	E. yinjiangense M.Y. Sheng & X.J. Tian	JS68	C. Zhang Zhang297	BNU	China, Guizhou, Yingjiang
Diphyllon	Dolichocerae	E. zhushanense K.F. Wu & S.X. Qian	JS10	C. Zhang Zhang199	BNU	China, Hubei, Zhushan

## Sheet: Table S2
Table S2 Qualitative (QL) and quantitative (QN) characters included in the morphometric analyses
Character		Code	Type of character
Vegetative characters	Leaf texture	LeafT	QL
	Middle leaflets length (mm)	MLL	QN
	Middle leaflets width (mm)	MLW	QN
	Middle leaflets lobe length (mm)	MLLL	QN
	Ratio of middle leaflets length to width	RatioML	QN
	Lateral leaflet length (mm)	LLL	QN
	lateral leaflets width (mm)	LLW	QN
	Petiole length (mm)	PetioleL	QN
	long lobe length of lateral leaflets (mm)	LonglobeL	QN
	Short lobe length of lateral leaflets (mm)	ShortlobeL	QN
	Sawtooth density (no. / cm)	SawtoothD	QN
Reproductive traits	Spur reflexion	SpurR	QL
	Color Sepal	SepalC	QL
	Color Spur	SpurC	QL
	Lamina	Lamina	QL
	Inner sepal length (mm)	SepalL	QN
	Inner sepal width (mm)	SepalW	QN
	Spur length (mm)	SpurL	QN
	Spur mouth length (mm)	SpurML	QN
	Spur mouth width (mm)	SpurMW	QN
	Stamen length (mm)	StamenL	QN
	Pistil length (mm)	PistilL	QN

## Sheet: Table S3
Table S3 Qualitative(QL) and quantitative (QN) data of vegetative characters in the morphometric analyses
Series	Species	Locality	Voucher	Herbarium	LeafT	MLL	MLW	RatioML	MLLL	SawtoothD	PetioleL	LLL	LLW	LonglobeL	ShortlobeL
Dolichocerae	E. acuminatum	Sichuan, Emeishan	C. Zhang Zhang233	BNU	1	118.9	40.6	2.9	6.1	6.7	108.8	113.4	40.8	6.9	24.7
Dolichocerae	E. acuminatum	Sichuan, Emeishan	C. Zhang Zhang233	BNU	1	119.3	38.3	3.1	5.3	4.8	113	93.9	34.8	5.3	22.9
Dolichocerae	E. acuminatum	Sichuan, Emeishan	C. Zhang Zhang233	BNU	1	86.8	34.6	2.5	2.6	6.6	87.3	82.9	38.2	5.7	18.6
Dolichocerae	E. acuminatum	Sichuan, Emeishan	C. Zhang Zhang233	BNU	1	103	36	2.9	4	5.7	98.2	87.5	43.7	10.1	19.5
Dolichocerae	E. acuminatum	Sichuan, Emeishan	C. Zhang Zhang233	BNU	1	99.7	41.8	2.4	3.1	5.9	76.1	92	43.2	4.4	20.4
Dolichocerae	E. acuminatum	Sichuan, Emeishan	C. Zhang Zhang233	BNU	1	102.7	41.4	2.5	5.7	5.8	71.9	103.7	43	8.3	20.9
Dolichocerae	E. acuminatum	Sichuan, Emeishan	C. Zhang Zhang233	BNU	1	90	34.6	2.6	4	5.9	74.1	90.9	36.7	4.6	19.9
Dolichocerae	E. acuminatum	Sichuan, Emeishan	C. Zhang Zhang233	BNU	1	98.6	44.5	2.2	9.2	7.1	85.7	90.6	45.2	7	28.2
Dolichocerae	E. acuminatum	Sichuan, Emeishan	C. Zhang Zhang233	BNU	1	100.5	41.6	2.4	5	6	78.8	98.1	40.6	5.1	16.6
Dolichocerae	E. acuminatum	Sichuan, Emeishan	C. Zhang Zhang233	BNU	1	82.8	42	2	5.2	6.6	86.6	87.4	36.4	5.2	20
Dolichocerae	E. acuminatum	Sichuan, Emeishan	C. Zhang Zhang233	BNU	1	92.1	41.5	2.2	5.1	6.3	67.6	77.2	40.7	8.4	21.6
Dolichocerae	E. acuminatum	Sichuan, Emeishan	C. Zhang Zhang233	BNU	1	103.5	33.4	3.1	4.7	6.8	91.4	90.5	33.6	6.4	24.2
Dolichocerae	E. acuminatum	Sichuan, Emeishan	C. Zhang Zhang233	BNU	1	112.7	45.3	2.5	6.8	5	61.6	110.8	55	8.5	35.1
Dolichocerae	E. acuminatum	Sichuan, Emeishan	C. Zhang Zhang233	BNU	1	121.7	51.4	2.4	6	6	95.4	108.9	57.3	7.1	34.2
Dolichocerae	E. acuminatum	Sichuan, Emeishan	C. Zhang Zhang233	BNU	1	104.6	35.1	3	2.8	5.5	91.8	88.6	34.2	3	16.7
Dolichocerae	E. acuminatum	Sichuan, Emeishan	C. Zhang Zhang233	BNU	1	112.9	49.7	2.3	5	6.1	75.8	98.4	49.4	3.1	31.4
Dolichocerae	E. acuminatum	Sichuan, Emeishan	C. Zhang Zhang233	BNU	1	107.7	46.6	2.3	5.7	5.4	101.7	105.7	49.1	6.6	25.2
Dolichocerae	E. acuminatum	Sichuan, Emeishan	C. Zhang Zhang233	BNU	1	110.6	42.3	2.6	6.7	4.2	110.3	111.1	49.3	7.9	36
Dolichocerae	E. acuminatum	Sichuan, Emeishan	C. Zhang Zhang233	BNU	1	120.2	49.3	2.4	2.1	2.8	126.7	131.4	61.9	7.5	26.3
Dolichocerae	E. acuminatum	Sichuan, Emeishan	C. Zhang Zhang233	BNU	1	89.2	32.4	2.8	2.6	6.4	79.6	74.6	30.1	2.9	13
Dolichocerae	E. acuminatum	Sichuan, Emeishan	C. Zhang Zhang233	BNU	1	91	45.7	2	8.7	6	97.9	86.7	43.1	11.4	21.8
Dolichocerae	E. acuminatum	Sichuan, Emeishan	Y.D. Ji & X.J. Hu 15CS11003	KUN	1	124.4	43.3	2.9	4.6	4.4	141.2	103.6	41.1	4.8	24.3
Dolichocerae	E. acuminatum	Sichuan, Emeishan	X.P. Peng 6108	PE	1	108.5	44.4	2.4	4.6	3.8	84.2	95.1	43.7	10.5	20.7
Dolichocerae	E. acuminatum	Sichuan, Emeishan	G.H. Yang 54343	PE	1	115	44.2	2.6	3	5.4	114.4	93.8	38.5	1.7	22.2
Dolichocerae	E. acuminatum	Sichuan, Emeishan	J.H. Xiong 33481	PE	1	151.4	52.2	2.9	4.1	5	128.7	130.9	49.2	3.2	21.9
Dolichocerae	E. acuminatum	Sichuan, Emeishan	G.H. Yang 54207	PE	1	135.1	51.6	2.6	5.5	4.3	139.5	121.3	52.4	4.6	25.8
Dolichocerae	E. baojingense	Hunan, Fenghuang	C. Zhang Zhang306	BNU	1	113.7	44.4	2.6	10.3	3.9	82.4	103.4	43.9	8.8	33.8
Dolichocerae	E. baojingense	Hunan, Fenghuang	C. Zhang Zhang306	BNU	1	126.7	57.2	2.2	11	4.9	83.7	101.8	51.5	12.7	36.5
Dolichocerae	E. baojingense	Hunan, Fenghuang	C. Zhang Zhang306	BNU	1	117.5	52.5	2.2	9.2	4.6	109.1	104.8	49	11.6	31.4
Dolichocerae	E. baojingense	Hunan, Fenghuang	C. Zhang Zhang306	BNU	1	104	48.1	2.2	5.1	4	76.5	104.2	43.1	4.1	19.1
Dolichocerae	E. baojingense	Hunan, Fenghuang	C. Zhang Zhang306	BNU	1	103	42.5	2.4	2.7	4.1	80.8	89.4	36.6	2.3	16.8
Dolichocerae	E. baojingense	Hunan, Guzhang	L. Su 4331261405020310	JIU	1	112.2	52.2	2.2	4	5.9	104.1	111	48.8	4.5	26
Dolichocerae	E. baojingense	Hunan, Longshan	C. Zhang Zhang307	BNU	1	98.5	41.2	2.4	5.2	5.3	92.5	73.7	37.9	5.6	18.5
Dolichocerae	E. baojingense	Hunan, Longshan	C. Zhang Zhang307	BNU	1	88	39.9	2.2	4.5	4	95	80.4	32.5	3.2	16.4
Dolichocerae	E. baojingense	Hunan, Longshan	C. Zhang Zhang307	BNU	1	88.7	39.5	2.2	4.9	6.2	82.2	75.4	42.6	9.1	21.7
Dolichocerae	E. baojingense	Hunan, Longshan	C. Zhang Zhang307	JIU	1	114.5	44.3	2.6	2.9	5.8	75	106.6	38.1	2.7	13.1
Dolichocerae	E. baojingense	Hunan, Luxi	D.G. Zhang & D.F. Zhang LX20170414028_0028	JIU	1	72.6	30.5	2.4	1.6	4.3	62.3	70	29.1	3.5	13.3
Dolichocerae	E. baojingense	Hunan, Suining	C. Zhang Zhang204	BNU	1	111.4	50.8	2.2	8.6	8	107.3	100.3	49.3	9.7	25
Dolichocerae	E. baojingense	Hunan, Suining	C. Zhang Zhang204	BNU	1	103.6	46.1	2.2	8	4.7	116.7	94.7	48.9	7.6	32.8
Dolichocerae	E. baojingense	Hunan, Suining	C. Zhang Zhang204	BNU	1	117.3	44.4	2.6	5.2	5.4	110.3	109.8	44.4	3.5	26.7
Dolichocerae	E. baojingense	Hunan, Suining	J.J. Zhou & D. Zhou 1405036	CSFI	1	61.4	39.9	1.5	7.3	5.8	97.1	62.4	36.3	6.5	15.9
Dolichocerae	E. baojingense	Hunan, Suining	J.J. Zhou & D. Zhou 13038	CSFI	1	103.2	41.8	2.5	7.6	5.2	108.4	88.1	41.5	5.7	25
Dolichocerae	E. baojingense	Hunan, Yongshun	C. Zhang Zhang207	BNU	1	90.3	38.2	2.4	3.1	4.1	71.9	81.8	38.5	2.9	29.7
Dolichocerae	E. baojingense	Hunan, Yongshun	C. Zhang Zhang207	BNU	1	77.1	29.8	2.6	7.5	5.5	64.4	66.1	29.7	5.8	23.8
Dolichocerae	E. baojingense	Hunan, Yongshun	C. Zhang Zhang207	BNU	1	82.2	33.9	2.4	31.3	4.1	76.3	76.9	35.5	6.5	25.3
Dolichocerae	E. baojingense	Hunan, Yongshun	C. Zhang Zhang207	BNU	1	64.5	33.8	1.9	10.5	6.2	78.3	60.6	39.2	9.2	30.6
Dolichocerae	E. baojingense	Hunan, Yongshun	C. Zhang Zhang208	BNU	1	119.4	54.9	2.2	9.3	4.8	111.6	114.5	52.8	10.7	36.7
Dolichocerae	E. baojingense	Hunan, Yongshun	C. Zhang Zhang208	BNU	1	124.9	58.6	2.1	11.6	4.4	107.4	110.7	60.7	10.5	24.6
Dolichocerae	E. baojingense	Hunan, Yongshun	C. Zhang Zhang208	BNU	1	101.2	41.8	2.4	4.8	5.5	108.3	91	39.3	4.5	28.2
Dolichocerae	E. baojingense	Hunan, Yongshun	C. Zhang Zhang208	BNU	1	105.2	41.9	2.5	5.5	4.2	62.4	83.8	40.9	5.9	32.2
Dolichocerae	E. baojingense	Hunan, Yongshun	C. Zhang Zhang208	BNU	1	63.1	26.8	2.4	5.3	5.9	83.3	58.9	30.1	7.9	17.1
Dolichocerae	E. baojingense	Hunan, Yongshun	C. Zhang Zhang208	BNU	1	93.6	35.7	2.6	28.3	6.4	74.5	76.8	36.9	8	28.5
Dolichocerae	E. baojingense	Hunan, Yongshun	K.D. Lei 4331271404270080	JIU	1	93.1	35.6	2.6	6.1	5.7	111.6	106.9	46.6	9.5	21.6
Dolichocerae	E. baojingense	Hunan, Zhangjiajie	H. Zhou & J.L. Luo 15032619	CSFI	1	99	37.7	2.6	3.5	6.1	106.8	80.2	41.4	2.2	13
Dolichocerae	E. baojingense	Hunan, Zhangjiajie	H. Zhou & J.L. Luo 15032541	CSFI	1	134.2	58.8	2.3	6.5	6	171.6	121.1	61.1	4.6	31.1
Dolichocerae	E. baojingense	Hunan, Zhangjiajie	H. Zhou & D.S. Zhou 15041719	CSFI	1	76.6	36.5	2.1	2.5	5.8	61.4	75.6	33.7	1.6	20.2
Dolichocerae	E. baojingense	Hunan, Zhangjiajie	H. Zhou & D.S. Zhou 15041719	CSFI	1	101.3	43.3	2.3	3.5	5.7	67.1	84.9	38.1	5.7	9.7
Brachycerae	E. borealiguizhouense	Chongqing, Youyang	B.L. Guo 0338	BNU	2	181.5	35.5	5.1	4.4	2.9	150	230	32	0	43
Brachycerae	E. borealiguizhouense	Chongqing, Youyang	B.L. Guo 0338	BNU	2	157.6	36	4.4	4.6	2.9	148	156	42	0	38
Brachycerae	E. borealiguizhouense	Chongqing, Youyang	B.L. Guo 0338	BNU	2	140	48	2.9	3	2.9	120	130	38	0	40
Brachycerae	E. borealiguizhouense	Chongqing, Youyang	B.L. Guo 0338	BNU	2	135	50	2.7	3	3	116	148	45	0	42
Brachycerae	E. brevicornu	Gansu, Diebu	D. Xie 202101	BNU	0	35.1	27.4	1.3	3.3	7.8	103.7	28.9	22	3.5	7.9
Brachycerae	E. brevicornu	Gansu, Diebu	D. Xie 202101	BNU	0	39.6	31.1	1.3	4.1	8.3	106.7	30.8	24.3	3.6	8.3
Brachycerae	E. brevicornu	Gansu, Diebu	D. Xie 202101	BNU	0	40.3	31.8	1.3	5.4	8.6	107	36.2	27.4	5.7	8.2
Brachycerae	E. brevicornu	Gansu, Diebu	D. Xie 202101	BNU	0	37.9	31.3	1.2	6.1	6.1	124.9	37.2	27.9	5	10.9
Brachycerae	E. brevicornu	Gansu, Diebu	D. Xie 202101	BNU	0	49.1	34.7	1.4	6.3	5	98.9	33.8	28.8	5.6	10.5
Brachycerae	E. brevicornu	Shaanxi, Baoji	Z.X. Hu & Y.H. Guo 316	WUK	0	48.3	42.5	1.1	6.5	5.4	120	30	27	5	11
Brachycerae	E. brevicornu	Shaanxi, Changan	Yellow R. Exped. 16	WUK	0	44.1	39.1	1.1	3.8	5.9	137.8	40.8	41.4	6.2	13.9
Brachycerae	E. brevicornu	Shaanxi, Luonan	C. Zhang Zhang201	BNU	0	29.1	23.5	1.2	1.2	6.2	97.9	19.1	18.2	2.8	6.4
Brachycerae	E. brevicornu	Shaanxi, Luonan	C. Zhang Zhang201	BNU	0	33.4	27.8	1.2	2	6.8	100.9	24.1	20.2	1.8	5.6
Brachycerae	E. brevicornu	Shaanxi, Luonan	C. Zhang Zhang201	BNU	0	27.5	23.9	1.1	1.6	8.5	90	21.4	20.2	0.2	4.7
Brachycerae	E. brevicornu	Shaanxi, Luonan	C. Zhang Zhang201	BNU	0	30.9	27	1.1	3.7	7.6	69.4	22.3	22.5	3	7.1
Brachycerae	E. brevicornu	Shaanxi, Luonan	C. Zhang Zhang201	BNU	0	32	24.9	1.3	3.3	7.3	82.9	24.3	19.5	2.7	5.9
Brachycerae	E. brevicornu	Shaanxi, Luonan	C. Zhang Zhang201	BNU	0	32.5	25.2	1.3	3.9	5.3	89.8	25.3	22.8	3.7	5.9
Brachycerae	E. brevicornu	Shaanxi, Luonan	C. Zhang Zhang201	BNU	0	37	34.6	1.1	5.4	5.5	134	31	27.2	4	7.2
Brachycerae	E. brevicornu	Shaanxi, Luonan	C. Zhang Zhang201	BNU	0	37.1	34.1	1.1	5.4	8.4	119.7	27.8	25.4	3.7	9.8
Brachycerae	E. brevicornu	Shaanxi, Taibai	K.T. Fu 2593	WUK	0	48.2	46.8	1	6.5	4.8	160.8	36.2	31.8	4.7	12.6
Brachycerae	E. brevicornu	Shaanxi, Yangzhou	Z.Y. Zhang 19323	WUK	0	48.4	42.2	1.1	4.8	5.6	164.7	43.7	43.7	8.5	15.1
Brachycerae	E. brevicornu	Shanxi, Qinyuan	K.J. Guan & Y.L. Chen 478	WUK	0	45	37.8	1.2	6.3	5.3	97.9	30.3	26.9	5.7	10.7
Campanulatae	E. campanulatum	Sichuan, Dujiangyan	M. Ogisu 94305	K	0	48.5	25.7	1.9	2.3	5	60.4	40.9	23.3	3.8	6.9
Campanulatae	E. campanulatum	Sichuan, Dujiangyan	M. Ogisu 94305	K	0	50.5	28.4	1.8	2.5	5.2	65.9	40.8	23.1	3.6	6.6
Campanulatae	E. campanulatum	Sichuan, Dujiangyan	Q.Wang & K. Yao 9015	PE	0	46.4	29.6	1.6	2.4	5.1	74.9	32.7	23.5	1.8	5.8
Campanulatae	E. campanulatum	Sichuan, Dujiangyan	Q.Wang, K. Yao 9015	PE	0	49	27	1.8	2.4	5	64	38.6	29.1	4.2	7.9
Campanulatae	E. campanulatum	Sichuan, Dujiangyan	T. T. Yu 801	PE	0	43.7	35.9	1.2	7.2	5.7	71	32	24.5	4	7.8
Campanulatae	E. campanulatum	Sichuan, Ebian	T.T.Yu 801	N	0	29.5	26.6	1.1	6.3	5.1	26.2	25.7	20.7	3.3	5.7
Campanulatae	E. campanulatum	Sichuan, Ebian	T.T.Yu 801	N	0	30.3	24	1.3	5.1	4.6	47.7	26.5	20.8	3.7	5.8
Dolichocerae	E. chlorandrum	Sichuan, Baoxing	C. Zhang Zhang283	BNU	1	112.6	43.1	2.6	4.2	5.9	127.8	104.7	45.5	5	17.4
Dolichocerae	E. chlorandrum	Sichuan, Baoxing	C. Zhang Zhang283	BNU	1	111.1	54.5	2	7.1	6.1	98.1	102.3	47.8	7.5	29.6
Dolichocerae	E. chlorandrum	Sichuan, Baoxing	C. Zhang Zhang283	BNU	1	92.5	33.8	2.7	1.2	6.5	58.2	78	34	1	7.7
Dolichocerae	E. chlorandrum	Sichuan, Baoxing	C. Zhang Zhang283	BNU	1	123.5	51.9	2.4	6.7	5.9	121.6	106.5	50.8	8.9	24
Dolichocerae	E. chlorandrum	Sichuan, Baoxing	C. Zhang Zhang283	BNU	1	114.8	53.7	2.1	8.8	5.8	106.2	107	50.6	7.2	26.5
Dolichocerae	E. chlorandrum	Sichuan, Baoxing	C. Zhang Zhang283	BNU	1	109	41.3	2.6	2.8	4.4	115.4	97.6	36.1	1.3	14.5
Dolichocerae	E. chlorandrum	Sichuan, Baoxing	C. Zhang Zhang283	BNU	1	118.4	42.7	2.8	3.4	4.4	138.7	98.2	35.3	2.1	12.7
Dolichocerae	E. chlorandrum	Sichuan, Baoxing	C. Zhang Zhang283	BNU	1	111.5	49.4	2.3	7.5	5.9	95.9	96.9	42.7	7.8	27.7
Dolichocerae	E. chlorandrum	Sichuan, Baoxing	C. Zhang Zhang283	BNU	1	118	41.6	2.8	4.3	4.4	114.1	99.6	36.6	4.4	20.1
Dolichocerae	E. chlorandrum	Sichuan, Baoxing	C. Zhang Zhang283	BNU	1	100.7	43.4	2.3	3	5.7	121.4	99.9	38.1	1.6	12.8
Dolichocerae	E. chlorandrum	Sichuan, Baoxing	C. Zhang Zhang283	BNU	1	122.4	61.4	2	9.4	6.1	157.1	110.6	51.8	6.6	16.6
Dolichocerae	E. chlorandrum	Sichuan, Baoxing	C. Zhang Zhang283	BNU	1	115	47.3	2.4	5.6	6.6	132.5	103.1	40.9	4.1	20.7
Dolichocerae	E. chlorandrum	Sichuan, Baoxing	C. Zhang Zhang283	BNU	1	146.7	71.9	2	9.7	6.3	148	129.1	64.6	11.1	26.4
Dolichocerae	E. chlorandrum	Sichuan, Baoxing	C. Zhang Zhang283	BNU	1	114.7	50	2.3	6.6	4.2	129.2	112	43.6	6.1	22.4
Dolichocerae	E. chlorandrum	Sichuan, Baoxing	C. Zhang Zhang283	BNU	1	127.1	46	2.8	5.9	3.5	117.6	123.7	51.1	8.5	24.6
Dolichocerae	E. chlorandrum	Sichuan, Baoxing	C. Zhang Zhang283	BNU	1	129.6	52.9	2.4	10.9	3.7	173.8	112.7	44.9	8.1	21.2
Dolichocerae	E. chlorandrum	Sichuan, Baoxing	C. Zhang Zhang283	BNU	1	141.8	48	3	4.2	3.7	108.3	138.4	45.3	6.2	23.4
Dolichocerae	E. chlorandrum	Sichuan, Baoxing	C. Zhang Zhang283	BNU	1	122.4	49.6	2.5	6.8	4.5	168.5	101.2	42.9	6	16.7
Dolichocerae	E. chlorandrum	Sichuan, Baoxing	C. Zhang Zhang283	BNU	1	142.4	44.4	3.2	4.6	5.6	123.2	123.6	39	6.5	21.8
Dolichocerae	E. chlorandrum	Sichuan, Baoxing	C. Zhang Zhang283	BNU	1	117.2	51.5	2.3	6.8	4	107.8	107.5	44.2	6.4	20.6
Brachycerae	E. coactum	GuiZhou, Jianhe	B.L. Guo 319	BNU	1	94.2	45.2	2.1	6.2	5.7	117.2	89.3	44.5	2	26.7
Brachycerae	E. coactum	GuiZhou, Jianhe	B.L. Guo 319	BNU	1	95.2	42.4	2.2	8.8	5.4	115.5	92.1	45.5	6.1	20.3
Brachycerae	E. coactum	GuiZhou, Jianhe	B.L. Guo 319	BNU	1	68.1	27.5	2.5	5	5.6	116.7	65.3	31.9	3.2	17.2
Brachycerae	E. coactum	GuiZhou, Jianhe	B.L. Guo 319	BNU	1	65.2	37	1.8	6.5	5.6	115.5	82.3	40.6	3.7	21.5
Brachycerae	E. coactum	Hunan, Huitong	C. Zhang Zhang205	BNU	1	114.8	54.3	2.1	7.1	3.7	134.8	113.5	51.3	3.2	28.4
Brachycerae	E. coactum	Hunan, Huitong	C. Zhang Zhang205	BNU	1	141.8	69.9	2	13.7	5.8	214.3	129.2	66.1	10.3	49.4
Brachycerae	E. coactum	Hunan, Huitong	C. Zhang Zhang205	BNU	1	155.5	77.2	2	13.3	4.5	207.2	144.6	74.4	10.4	50.5
Brachycerae	E. coactum	Hunan, Huitong	C. Zhang Zhang205	BNU	1	168.4	87.6	1.9	12.9	4.9	151.2	146	83.8	14.3	30.5
Brachycerae	E. coactum	Hunan, Huitong	C. Zhang Zhang205	BNU	1	136.7	59.5	2.3	9.5	3.5	125.6	130.3	54.4	7	39.5
Brachycerae	E. coactum	Hunan, Huitong	C. Zhang Zhang205	BNU	1	127.4	69.9	1.8	8.5	3.5	130.4	126.8	63.6	5.4	37
Brachycerae	E. coactum	Hunan, Huitong	C. Zhang Zhang205	BNU	1	158.8	77.7	2	19	5.6	170.1	135.8	69.1	10.1	31.4
Brachycerae	E. coactum	Hunan, Huitong	C. Zhang Zhang205	BNU	1	121.1	65.6	1.8	9.3	5.2	166.8	120.8	64.9	12	36.8
Brachycerae	E. daiguii	Hunan, Longshan	C. Zhang Zhang214	BNU	1	70.8	36.6	1.9	8.6	3.9	67.7	61.2	35.1	11.5	18.3
Brachycerae	E. daiguii	Hunan, Longshan	C. Zhang Zhang214	BNU	1	47.5	30.4	1.6	4.8	6.4	72.7	42.2	32.7	5.3	11.8
Brachycerae	E. daiguii	Hunan, Longshan	C. Zhang Zhang214	BNU	1	74.8	38	2	8.1	3.8	89	69	34.2	6	16
Brachycerae	E. daiguii	Hunan, Longshan	C. Zhang Zhang214	BNU	1	74	38.4	1.9	6.1	7.6	91.6	65.4	34.4	5	17.5
Brachycerae	E. daiguii	Hunan, Longshan	C. Zhang Zhang214	BNU	1	43.2	29.2	1.5	8.5	5.3	54.4	51	32.3	7.6	19
Brachycerae	E. daiguii	Hunan, Longshan	C. Zhang Zhang214	BNU	1	63.5	38.4	1.7	6.8	5.3	103.9	67.2	39.8	7.7	18.9
Brachycerae	E. daiguii	Hunan, Longshan	C. Zhang Zhang214	BNU	1	54.4	33.4	1.6	13.3	5.2	90.6	52.3	38.3	7.7	13.5
Brachycerae	E. daiguii	Hunan, Longshan	C. Zhang Zhang214	BNU	1	70.7	41.5	1.7	6.5	7.6	78.9	59.1	34.9	4.2	16.1
Brachycerae	E. daiguii	Hunan, Longshan	C. Zhang Zhang214	BNU	1	62.1	34.5	1.8	4.9	5.9	82.2	55.8	31.7	5.7	14.9
Brachycerae	E. daiguii	Hunan, Longshan	C. Zhang Zhang214	BNU	1	68.3	35	2	5.8	6.8	71.9	55.7	29.1	6.4	16.8
Brachycerae	E. daiguii	Hunan, Longshan	C. Zhang Zhang214	BNU	1	63.4	30.4	2.1	4.5	8.2	69	51.3	27.1	3.2	11.5
Brachycerae	E. daiguii	Hunan, Longshan	C. Zhang Zhang214	BNU	1	68.7	25.9	2.6	5.8	5.7	72.8	45	30.3	5.3	17.1
Brachycerae	E. daiguii	Hunan, Longshan	C. Zhang Zhang214	BNU	1	43.6	25.7	1.7	4.9	4.1	69.8	41	28	5.8	16.1
Brachycerae	E. daiguii	Hunan, Longshan	C. Zhang Zhang214	BNU	1	52.8	32.1	1.6	3	3.6	53	51.2	35	6.9	16.2
Brachycerae	E. daiguii	Hunan, Longshan	C. Zhang Zhang214	BNU	1	56.7	35.5	1.6	8.9	5.3	87.8	50.2	33.2	6	21.4
Brachycerae	E. daiguii	Hunan, Longshan	C. Zhang Zhang214	BNU	1	62.9	36.9	1.7	4	3.9	82.7	54.3	35.6	5.5	16.1
Brachycerae	E. daiguii	Hunan, Longshan	C. Zhang Zhang214	BNU	1	69.3	44.3	1.6	9.5	4	80	61.3	43.3	7.1	25.8
Brachycerae	E. daiguii	Hunan, Longshan	C. Zhang Zhang214	BNU	1	68.1	38.6	1.8	8.1	3.7	72.7	54.6	37.6	7.2	14.2
Brachycerae	E. daiguii	Hunan, Longshan	C. Zhang Zhang214	BNU	1	50.6	27.9	1.8	5.1	4	100.6	47.9	29.3	3.9	8.6
Brachycerae	E. daiguii	Hunan, Longshan	C. Zhang Zhang214	BNU	1	60.2	36.9	1.6	6.5	4.8	63.4	55.2	35.6	5.9	21.4
Brachycerae	E. daiguii	Hunan, Longshan	C. Zhang Zhang214	BNU	1	39.4	20.2	2	3.6	6.7	58.1	34	15.5	2	9.5
Brachycerae	E. daiguii	Hunan, Longshan	C. Zhang Zhang214	BNU	1	44.7	24.4	1.8	6	7	63.7	38.5	21.2	4.2	10.7
Brachycerae	E. daiguii	Hunan, Longshan	C. Zhang Zhang214	BNU	1	64.2	37.6	1.7	10	5.3	95.3	59.2	38.8	9.6	23.6
Brachycerae	E. daiguii	Hunan, Longshan	C. Zhang Zhang214	BNU	1	53.4	31.6	1.7	4.9	3.4	85.7	42.8	24.3	2.2	15.9
Davidianae	E. davidii	Sichuan, Baoxing	C. Zhang Zhang282	BNU	0	32.7	25.3	1.3	4.6	4.7	44.8	23.8	18.5	4.4	6.8
Davidianae	E. davidii	Sichuan, Baoxing	C. Zhang Zhang282	BNU	0	33.5	31.6	1.1	3.6	5.5	64.2	26	23.2	4.1	9.8
Davidianae	E. davidii	Sichuan, Baoxing	C. Zhang Zhang282	BNU	0	37	32.9	1.1	7.5	4.2	60.6	29	24.6	4.7	9.7
Davidianae	E. davidii	Sichuan, Baoxing	C. Zhang Zhang282	BNU	0	38.4	28.9	1.3	5	5.1	39.1	28	22.8	4.3	6.4
Davidianae	E. davidii	Sichuan, Baoxing	C. Zhang Zhang282	BNU	0	46.6	34.4	1.4	7	4.5	82.8	31.1	27.4	6.4	8.4
Davidianae	E. davidii	Sichuan, Baoxing	C. Zhang Zhang282	BNU	0	37	26.8	1.4	5.9	4.6	50.6	28.5	21	5.3	8.4
Davidianae	E. davidii	Sichuan, Baoxing	C. Zhang Zhang282	BNU	0	33.2	25.3	1.3	4.6	2.9	74.2	26.2	20.3	2.9	5.3
Davidianae	E. davidii	Sichuan, Baoxing	C. Zhang Zhang282	BNU	0	41.9	24.6	1.7	2.3	4.6	54.9	29.5	17.8	0.9	2.8
Davidianae	E. davidii	Sichuan, Baoxing	C. Zhang Zhang282	BNU	0	39.9	27.4	1.5	4.6	4.5	60.2	28.6	22.5	4.2	8.2
Brachycerae	E. dolichostemon	Guizhou, Yanhe	C. Zhang Zhang219	BNU	1	90.4	54	1.7	9.9	5.3	85.8	76.2	46.2	9.8	20.3
Brachycerae	E. dolichostemon	Guizhou, Yanhe	C. Zhang Zhang219	BNU	1	91.7	59	1.6	9.7	5.2	88	77.3	46	8.4	27.3
Brachycerae	E. dolichostemon	Guizhou, Yanhe	C. Zhang Zhang219	BNU	1	84.8	42.6	2	7.3	3.9	89.4	76.2	41.5	2.4	17.5
Brachycerae	E. dolichostemon	Guizhou, Yanhe	C. Zhang Zhang219	BNU	1	116.9	62.3	1.9	13.7	5.7	115.3	97.2	52.7	8.3	13.7
Brachycerae	E. dolichostemon	Guizhou, Yanhe	C. Zhang Zhang219	BNU	1	124	72.9	1.7	14.9	4.4	126	95.9	51.4	10.1	13.9
Brachycerae	E. dolichostemon	Guizhou, Yanhe	C. Zhang Zhang219	BNU	1	91.6	44.8	2	4.4	4.8	83.2	80.7	37.9	3	18.9
Brachycerae	E. dolichostemon	Guizhou, Yanhe	C. Zhang Zhang219	BNU	1	118	68.3	1.7	12.2	5	109.4	97	57.2	10.9	27.2
Brachycerae	E. dolichostemon	Guizhou, Yanhe	C. Zhang Zhang219	BNU	1	93.6	50.3	1.9	7.3	3	98.7	72.6	37.1	3.5	18.3
Brachycerae	E. dolichostemon	Guizhou, Yanhe	C. Zhang Zhang219	BNU	1	100	50.2	2	8	4.7	108.1	74.6	44.5	5.9	19.2
Brachycerae	E. dolichostemon	Guizhou, Yanhe	C. Zhang Zhang219	BNU	1	79.9	44.8	1.8	6.2	2.8	71.5	68.9	37.9	6.3	13.5
Brachycerae	E. dolichostemon	Guizhou, Yanhe	C. Zhang Zhang219	BNU	1	93.3	53.7	1.7	13	4.1	134.5	81.8	49.2	9.3	23.1
Brachycerae	E. dolichostemon	Guizhou, Yanhe	C. Zhang Zhang219	BNU	1	69.9	40.9	1.7	6.3	4	110.8	75.3	45.3	4.7	25.2
Brachycerae	E. dolichostemon	Guizhou, Yanhe	C. Zhang Zhang219	BNU	1	64.9	37.2	1.7	9.3	3.6	146.5	67.5	39.7	8.4	31.3
Brachycerae	E. dolichostemon	Guizhou, Yanhe	C. Zhang Zhang219	BNU	1	75.1	40.2	1.9	11.6	4.4	72.2	81.9	44.8	6.6	23.8
Brachycerae	E. dolichostemon	Guizhou, Yanhe	C. Zhang Zhang219	BNU	1	87.6	52.3	1.7	12.3	4.2	77.9	66.5	38.9	5.3	19.3
Brachycerae	E. dolichostemon	Guizhou, Yanhe	C. Zhang Zhang219	BNU	1	88.7	56	1.6	12.4	4.6	89.5	81.1	49.4	5.5	19
Brachycerae	E. dolichostemon	Guizhou, Yanhe	C. Zhang Zhang219	BNU	1	72.2	47.7	1.5	12.3	4.6	99.3	68.5	41.9	9	21.3
Campanulatae	E. ecalcaratum	Sichuan, Baoxing	G.Y. Zhong Ｚ- 8901	PE	0	34	24.9	1.4	4.3	4.9	38.4	24.8	19.6	3.4	7.3
Campanulatae	E. ecalcaratum	Sichuan, Baoxing	G.Y. Zhong Ｚ- 8901	PE	0	49.8	29.6	1.7	5.6	4.2	60.9	32	23.7	4.9	9.9
Campanulatae	E. ecalcaratum	Sichuan, Baoxing	C. Zhang Zhang280	BNU	0	20.7	20.1	1	4	5.6	37.3	16	15.6	4.4	5.4
Campanulatae	E. ecalcaratum	Sichuan, Baoxing	C. Zhang Zhang280	BNU	0	18.2	15.4	1.2	3.1	5.3	36.9	13	12.6	3	4.4
Campanulatae	E. ecalcaratum	Sichuan, Baoxing	C. Zhang Zhang280	BNU	0	21.9	14.8	1.5	3.9	7.4	38.9	19.5	14.5	4.9	5.7
Campanulatae	E. ecalcaratum	Sichuan, Baoxing	C. Zhang Zhang280	BNU	0	35.3	27.6	1.3	5.8	5.2	58.1	26.8	24.3	5.2	8.1
Campanulatae	E. ecalcaratum	Sichuan, Baoxing	C. Zhang Zhang280	BNU	0	29.4	22.8	1.3	4.6	5	58.8	22.2	18.1	3.2	6.8
Campanulatae	E. ecalcaratum	Sichuan, Baoxing	C. Zhang Zhang280	BNU	0	42	33.4	1.3	9.1	3.7	68.9	30.2	27.5	7.8	9.5
Campanulatae	E. ecalcaratum	Sichuan, Baoxing	C. Zhang Zhang280	BNU	0	34.8	26	1.3	6.7	4.4	54.3	26.4	23.1	5.6	10.1
Campanulatae	E. ecalcaratum	Sichuan, Baoxing	G.Y. Zhong Z-8906	SM	0	52.2	35.2	1.5	6.1	4.4	82.2	41.1	31.4	5.1	9.9
Brachycerae	E. elachyphyllum	Guizhou, Songtao	C. Zhang Zhang218	BNU	1	33.2	26.3	1.3	7.6	6.8	20	33.2	26.3	7.6	7.6
Brachycerae	E. elachyphyllum	Guizhou, Songtao	C. Zhang Zhang218	BNU	1	37.4	34.9	1.1	9.8	6.2	22.9	37.4	34.9	9.8	9.8
Brachycerae	E. elachyphyllum	Guizhou, Songtao	C. Zhang Zhang218	BNU	1	46.6	37.9	1.2	10.9	4.5	20.5	46.6	37.9	10.9	10.9
Brachycerae	E. elachyphyllum	Guizhou, Songtao	C. Zhang Zhang218	BNU	1	36.3	29.4	1.2	9.1	6	19.1	36.3	29.4	9.1	9.1
Brachycerae	E. elachyphyllum	Guizhou, Songtao	C. Zhang Zhang218	BNU	1	39.4	32.4	1.2	9.9	6.1	18.4	39.4	32.4	9.9	9.9
Brachycerae	E. elachyphyllum	Guizhou, Songtao	C. Zhang Zhang218	BNU	1	46.7	39.1	1.2	9.8	5.7	23.2	46.7	39.1	9.8	9.8
Brachycerae	E. elachyphyllum	Guizhou, Songtao	C. Zhang Zhang218	BNU	1	52.3	41	1.3	10.9	5.1	23.8	52.3	41	10.9	10.9
Brachycerae	E. elachyphyllum	Guizhou, Songtao	C. Zhang Zhang218	BNU	1	48.2	31.7	1.5	8.4	5.7	20.8	48.2	31.7	8.4	8.4
Brachycerae	E. elachyphyllum	Guizhou, Songtao	C. Zhang Zhang218	BNU	1	36.1	31.7	1.1	9.1	5.8	17.5	36.1	31.7	9.1	9.1
Brachycerae	E. elachyphyllum	Guizhou, Songtao	C. Zhang Zhang218	BNU	1	42.6	32.7	1.3	9.2	6.4	31	42.6	32.7	9.2	9.2
Brachycerae	E. elachyphyllum	Guizhou, Songtao	C. Zhang Zhang218	BNU	1	37	32.5	1.1	8.8	8.3	23	37	32.5	8.8	8.8
Brachycerae	E. elachyphyllum	Guizhou, Songtao	C. Zhang Zhang218	BNU	1	41.2	34.7	1.2	8.1	5.2	26.1	41.2	34.7	8.1	8.1
Brachycerae	E. elachyphyllum	Guizhou, Songtao	C. Zhang Zhang218	BNU	1	39.3	33	1.2	9.7	4.9	26	39.3	33	9.7	9.7
Brachycerae	E. elachyphyllum	Guizhou, Songtao	C. Zhang Zhang218	BNU	1	52.5	44.3	1.2	12.4	5.6	25.4	52.5	44.3	12.4	12.4
Brachycerae	E. elachyphyllum	Guizhou, Songtao	C. Zhang Zhang218	BNU	1	44.9	35.4	1.3	10.8	5.7	17.2	44.9	35.4	10.8	10.8
Brachycerae	E. elachyphyllum	Guizhou, Songtao	C. Zhang Zhang218	BNU	1	41.2	33.5	1.2	7.9	5.6	21.2	41.2	33.5	7.9	7.9
Brachycerae	E. elachyphyllum	Guizhou, Songtao	C. Zhang Zhang218	BNU	1	42.1	35.9	1.2	10.7	5.9	23.1	42.1	35.9	10.7	10.7
Brachycerae	E. elachyphyllum	Guizhou, Songtao	C. Zhang Zhang218	BNU	1	39.8	34.2	1.2	9	5.7	21.9	39.8	34.2	9	9
Dolichocerae	E. elongatum	Sichuan, Kangding	C. Zhang Zhang287	BNU	0	30.7	30	1	4.8	4.2	107.9	29.1	29.3	6.2	11.9
Dolichocerae	E. elongatum	Sichuan, Kangding	C. Zhang Zhang287	BNU	0	35.6	32.3	1.1	4.1	4.4	121	24.1	24.2	4.2	10.9
Dolichocerae	E. elongatum	Sichuan, Kangding	C. Zhang Zhang287	BNU	0	61.5	35	1.8	3.5	3.6	130	46.6	28.2	2.7	6.8
Dolichocerae	E. elongatum	Sichuan, Kangding	C. Zhang Zhang287	BNU	0	39.8	27.5	1.4	2	3.1	136.2	39.6	31.5	2.8	5.6
Dolichocerae	E. elongatum	Sichuan, Kangding	C. Zhang Zhang287	BNU	0	40.8	36.9	1.1	5.7	3.4	133.5	33.6	30.5	3.3	7.2
Dolichocerae	E. elongatum	Sichuan, Kangding	C. Zhang Zhang287	BNU	0	33.5	27.2	1.2	3.6	4.4	112.8	24.2	20.6	1.9	2.8
Dolichocerae	E. elongatum	Sichuan, Kangding	C. Zhang Zhang287	BNU	0	40.9	35.1	1.2	5.5	3.8	177.9	39.9	33.8	5.1	10.8
Dolichocerae	E. elongatum	Sichuan, Kangding	C. Zhang Zhang287	BNU	0	29.3	24.3	1.2	2.2	4.1	69.7	26.7	27.2	3.8	6.2
Davidianae	E. fangii	Sichuan, Emeishan	C. Zhang Zhang234	BNU	0	30.4	16.5	1.8	3.3	7.2	49.2	25.3	16.8	3.7	9.1
Davidianae	E. fangii	Sichuan, Emeishan	C. Zhang Zhang234	BNU	0	29.5	13.8	2.1	3.2	6	51.8	22.1	13.5	3.2	7.7
Davidianae	E. fangii	Sichuan, Emeishan	M. Ogisu 81207	E	0	72.6	53.6	1.4	10	2.4	78.7	34.8	17.4	1.8	6
Davidianae	E. fangii	Sichuan, Emeishan	M. Ogisu 81007	K	0	59.4	34.5	1.7	2.1	4.1	91	47.1	27.1	2.3	4.8
Davidianae	E. fangii	Sichuan, Emeishan	M. Ogisu 81007	PE	0	72.4	39.7	1.8	3.5	3.4	85.3	56.7	30.7	2.3	10.7
Brachycerae	E. fargesii	Hubei, Shennongjia	C. Zhang Zhang190	BNU	1	117.9	35.6	3.3	5.1	4.8	108.7	110	30.1	6.1	26.4
Brachycerae	E. fargesii	Hubei, Shennongjia	C. Zhang Zhang190	BNU	1	104	31.5	3.3	3.3	5.8	95.7	103.5	30.4	2.6	21.9
Brachycerae	E. fargesii	Hubei, Shennongjia	C. Zhang Zhang190	BNU	1	109.7	34.9	3.1	5.1	4.9	94.9	106	30.6	1.8	24
Brachycerae	E. fargesii	Hubei, Shennongjia	C. Zhang Zhang190	BNU	1	58.5	29.5	2	2.8	5.1	89.4	52.8	22.4	2.7	11.3
Brachycerae	E. fargesii	Hubei, Shennongjia	C. Zhang Zhang190	BNU	1	118.3	46	2.6	1.5	5.2	108.6	123.8	40.2	8.4	35.2
Brachycerae	E. fargesii	Hubei, Shennongjia	C. Zhang Zhang190	BNU	1	100.4	31.7	3.2	6.6	5.2	85.5	86	27.2	5.4	19.9
Brachycerae	E. fargesii	Hubei, Shennongjia	C. Zhang Zhang190	BNU	1	110.3	41.4	2.7	12.1	7.1	128.5	111.3	34.4	7.4	30.5
Brachycerae	E. fargesii	Hubei, Shennongjia	C. Zhang Zhang190	BNU	1	122.7	44.4	2.8	8.8	4.7	110.1	116.8	39.2	7.5	27
Brachycerae	E. fargesii	Hubei, Shennongjia	C. Zhang Zhang190	BNU	1	92.4	31.1	3	6.4	4.7	88.7	82.6	25.6	5.6	18.8
Brachycerae	E. fargesii	Hubei, Shennongjia	C. Zhang Zhang190	BNU	1	70.7	32.9	2.2	7.9	4.1	88.6	60.9	28.5	6.2	12.9
Brachycerae	E. fargesii	Hubei, Shennongjia	C. Zhang Zhang190	BNU	1	99.1	35.6	2.8	4.5	3.6	87.6	97.1	30.7	3.1	26
Brachycerae	E. fargesii	Hubei, Shennongjia	C. Zhang Zhang190	BNU	1	142.1	40.2	3.5	5.9	3.5	112.2	131.4	36.3	5.3	26.4
Brachycerae	E. fargesii	Hubei, Shennongjia	C. Zhang Zhang190	BNU	1	91.6	34.7	2.6	6.1	5.2	85.2	86.2	28.6	3.7	30.2
Brachycerae	E. fargesii	Hubei, Shennongjia	C. Zhang Zhang190	BNU	1	106	34.9	3	8.3	3.5	128.2	93.7	27.4	4.5	21.7
Brachycerae	E. fargesii	Hubei, Shennongjia	C. Zhang Zhang190	BNU	1	115.1	41.4	2.8	11.8	3.1	95.8	99.1	30.7	5.6	29.9
Brachycerae	E. fargesii	Hubei, Shennongjia	C. Zhang Zhang190	BNU	1	105.5	30.3	3.5	7.3	4.7	90.9	98	29.8	5.2	20.5
Brachycerae	E. fargesii	Hubei, Shennongjia	C. Zhang Zhang190	BNU	1	143.5	51	2.8	12.1	6.9	136.1	126.6	41.3	8.8	32.2
Brachycerae	E. fargesii	Hubei, Shennongjia	C. Zhang Zhang190	BNU	1	138.4	45.2	3.1	6.4	5.9	114.8	120.5	37.6	6.1	15.9
Brachycerae	E. fargesii	Hubei, Shennongjia	C. Zhang Zhang190	BNU	1	87.1	31.7	2.7	6.4	6.2	86.1	95.3	28.9	4	23.5
Brachycerae	E. fargesii	Hubei, Shennongjia	C. Zhang Zhang190	BNU	1	120.7	42	2.9	8.1	6.1	106.9	115.4	35.7	6.3	20.4
Brachycerae	E. fargesii	Hubei, Shennongjia	C. Zhang Zhang190	BNU	1	114.2	35.9	3.2	6.2	5.5	115.5	103.9	33.7	4.8	21.8
Brachycerae	E. fargesii	Hubei, Shennongjia	C. Zhang Zhang190	BNU	1	80.2	42.5	1.9	9.7	4.4	117.1	73.2	34.7	7.4	21.7
Brachycerae	E. fargesii	Hubei, Shennongjia	C. Zhang Zhang190	BNU	1	106.7	37.5	2.8	9.2	4.8	103.4	99.7	32	5.4	23.5
Davidianae	E. flavum	Sichuan, Erlangshan	C. Zhang Zhang289	BNU	0	53.5	33.4	1.6	3.2	3.5	71.5	39	28.5	3.8	10.9
Davidianae	E. flavum	Sichuan, Erlangshan	C. Zhang Zhang289	BNU	0	37.2	21	1.8	2.1	3	61.8	26.8	16.2	0.6	5.9
Davidianae	E. flavum	Sichuan, Erlangshan	C. Zhang Zhang289	BNU	0	43.4	23	1.9	1.5	3.7	65.6	27.5	18.2	2	4.1
Davidianae	E. flavum	Sichuan, Erlangshan	C. Zhang Zhang289	BNU	0	47.2	29.8	1.6	2.9	3.9	60.6	32.5	21.4	3.9	5.9
Davidianae	E. flavum	Sichuan, Erlangshan	C. Zhang Zhang289	BNU	0	34	21	1.6	1.4	6.3	45.2	23.4	14.4	1.1	2.7
Davidianae	E. flavum	Sichuan, Erlangshan	C. Zhang Zhang289	BNU	0	33	22.7	1.5	2.6	5.6	52.5	27.5	18.9	2.7	4.4
Davidianae	E. flavum	Sichuan, Erlangshan	C. Zhang Zhang289	BNU	0	38.1	23.6	1.6	2.7	5.9	46.2	27.4	18.7	2.7	4.2
Davidianae	E. flavum	Sichuan, Erlangshan	C. Zhang Zhang289	BNU	0	45.1	22.8	2	2.2	4.4	57.4	28.8	18.2	1.9	4.7
Davidianae	E. flavum	Sichuan, Erlangshan	C. Zhang Zhang289	BNU	0	47.2	27.7	1.7	3	4.5	60.6	33.2	21.3	3.3	6.5
Davidianae	E. flavum	Sichuan, Erlangshan	C. Zhang Zhang289	BNU	0	42.4	24.5	1.7	1.9	4.2	65.9	31.2	19.7	2.2	5.6
Davidianae	E. flavum	Sichuan, Erlangshan	C. Zhang Zhang289	BNU	0	47.2	30	1.6	3.1	4.3	69.6	35.5	24	3.7	9.5
Davidianae	E. flavum	Sichuan, Erlangshan	G.L. Qu & J.H. Xiong 34234	PE	0	48.9	33.4	1.5	6.5	4.8	68.2	32.8	26.7	6.2	9
Davidianae	E. flavum	Sichuan, Erlangshan	X.L. Jiang 33730	PE	0	52.9	27.2	1.9	2.8	4.3	72.4	40.9	21.9	3.7	7.3
Davidianae	E. flavum	Sichuan, Erlangshan	T. Naito et al. 134	PE	0	34.8	22.3	1.6	2.3	4.3	62.5	33.1	25.1	3.5	7.9
Davidianae	E. flavum	Sichuan, Erlangshan	T. Naito et al. 134	PE	0	38.2	28.4	1.3	3.2	4.4	66.9	33.5	24.1	4.1	8.6
Davidianae	E. flavum	Sichuan, Erlangshan	Sichuan A.C. Exped. 1004	SM	0	46	32.6	1.4	13.9	4.8	54.9	32	22.8	3	9.3
Davidianae	E. flavum	Sichuan, Erlangshan	Tianquan Exped. 78-0100	SM	0	31.3	26.7	1.2	4	4.5	89.4	31.2	28.6	6.4	9.1
Dolichocerae	E. franchetii	Hubei, Baokang	D.Y. Hong H97043	PE	1	97	45.2	2.1	10.3	3.5	120.8	99.1	46.6	13.2	23.3
Dolichocerae	E. franchetii	Hubei, Enshi	C. Zhang & L.D. Yang Zhang807	BNU	1	78.3	38.6	2	5.2	3.9	76.4	74.2	35.9	3.9	21.9
Dolichocerae	E. franchetii	Hubei, Enshi	C. Zhang & L.D. Yang Zhang807	BNU	1	97.5	52.9	1.8	9.8	4.7	90.7	87.1	48.5	12.4	22.4
Dolichocerae	E. franchetii	Hubei, Enshi	C. Zhang & L.D. Yang Zhang807	BNU	1	84.1	42.6	2	5.6	3.8	81.7	80.6	35.4	5.1	21.5
Dolichocerae	E. franchetii	Hubei, Enshi	C. Zhang & L.D. Yang Zhang726	BNU	1	76.5	37.7	2	20.1	6.1	84.4	70.9	35.6	6.4	18.8
Dolichocerae	E. franchetii	Hubei, Shennongjia	C. Zhang Zhang196	BNU	1	106.3	43.2	2.5	3.9	5.5	87.3	98.4	34.4	3.6	21.2
Dolichocerae	E. franchetii	Hubei, Shennongjia	C. Zhang Zhang196	BNU	1	108.3	43.7	2.5	4.2	3.6	100.4	99.9	41.7	5.3	24.3
Dolichocerae	E. franchetii	Hubei, Shennongjia	C. Zhang Zhang196	BNU	1	115.9	51.1	2.3	5.6	5.3	118.5	100.5	48.2	8.3	26.8
Dolichocerae	E. franchetii	Hubei, Shennongjia	C. Zhang Zhang196	BNU	1	86	42.6	2	3.7	6	98	70.7	31.9	3	15
Dolichocerae	E. franchetii	Hubei, Shennongjia	C. Zhang Zhang196	BNU	1	103.5	43.2	2.4	3.9	5.5	101.3	95.1	39.5	5.2	27.3
Dolichocerae	E. franchetii	Hubei, Shennongjia	C. Zhang Zhang196	BNU	1	97.1	48.9	2	7	5.5	102.9	81.8	40.3	6.8	17.4
Dolichocerae	E. franchetii	Hubei, Shennongjia	C. Zhang Zhang196	BNU	1	79.3	41.1	1.9	8.6	4.3	96	81.4	40.3	7.3	26.5
Dolichocerae	E. franchetii	Hubei, Shennongjia	C. Zhang Zhang196	BNU	1	88.4	38.6	2.3	5.6	3.6	99.7	82.4	23.5	9	19.2
Dolichocerae	E. franchetii	Hubei, Shennongjia	C. Zhang Zhang196	BNU	1	102.7	41.4	2.5	2.8	5.4	121.8	98.5	36.2	7.7	19
Dolichocerae	E. franchetii	Hubei, Shennongjia	C. Zhang Zhang196	BNU	1	86.4	49.1	1.8	6.4	6.4	128.7	85	42.9	3.3	21.4
Dolichocerae	E. franchetii	Hubei, Shennongjia	C. Zhang Zhang196	BNU	1	106.5	44.9	2.4	8.4	3.5	89.6	94	37.7	6.3	19.3
Dolichocerae	E. franchetii	Hubei, Shennongjia	C. Zhang Zhang196	BNU	1	108.1	44.4	2.4	4	4.9	101.7	99.6	37.3	2.4	20
Dolichocerae	E. franchetii	Hubei, Shennongjia	C. Zhang Zhang196	BNU	1	114.9	45.4	2.5	4.1	4.4	104.4	99.6	39.3	4.4	30.1
Dolichocerae	E. franchetii	Hubei, Shennongjia	C. Zhang Zhang196	BNU	1	103	45	2.3	13.1	4.8	99.5	100.1	39	11.4	34.5
Dolichocerae	E. franchetii	Hubei, Shennongjia	C. Zhang Zhang196	BNU	1	104	42.5	2.4	9.9	4.6	105.2	90.6	35.9	14.3	22.4
Dolichocerae	E. franchetii	Hubei, Wuashan	G.H. Yang 58042	PE	1	117.9	54.2	2.2	11.2	4	92.9	102.8	49.2	12.3	25
Dolichocerae	E. franchetii	Hubei, Wuashan	G.H. Yang 58042	PE	1	97.9	43.6	2.2	7.1	4.6	101.3	89.3	38.2	6.9	21.7
Dolichocerae	E. franchetii	Hubei, Xingshan	Y. Liu 413	PE	1	99.9	34.5	2.9	5.2	5.6	113.7	78.3	32.9	4.2	10.4
Dolichocerae	E. franchetii	Hubei, Xingshan	Y. Liu 413	PE	1	89.7	32.5	2.8	5.5	3.9	113.7	83.1	27.1	2.2	11.2
Davidianae	E. hunanense	Hubei, Hefeng	C. Zhang Zhang180	BNU	1	120.6	51.8	2.3	5.6	6.2	89.4	110.2	47.2	5.9	33.2
Davidianae	E. hunanense	Hubei, Hefeng	C. Zhang Zhang180	BNU	1	138.1	49.7	2.8	5.4	4.3	162.8	120.1	37.7	3.5	24.6
Davidianae	E. hunanense	Hubei, Hefeng	C. Zhang Zhang180	BNU	1	89.4	41.2	2.2	4.7	3.5	79.7	82	39.8	6	21
Davidianae	E. hunanense	Hubei, Hefeng	C. Zhang Zhang180	BNU	1	108.8	56	1.9	6.9	2.7	91.6	107.5	48.7	6.9	25.1
Davidianae	E. hunanense	Hubei, Hefeng	C. Zhang Zhang180	BNU	1	107.6	48.7	2.2	4.6	3	103.5	92	42.4	6	21
Davidianae	E. hunanense	Hubei, Hefeng	C. Zhang Zhang180	BNU	1	98.4	46.9	2.1	2	6	131.9	98.6	35.8	3.4	25.1
Davidianae	E. hunanense	Hubei, Hefeng	C. Zhang Zhang180	BNU	1	91.9	43.2	2.1	6.4	6.8	108.6	92.4	43.1	6	15
Davidianae	E. hunanense	Hubei, Hefeng	C. Zhang Zhang180	BNU	1	91.1	46.3	2	6.2	5.7	107.1	96.3	52.5	6	24
Davidianae	E. hunanense	Hubei, Hefeng	C. Zhang Zhang180	BNU	1	92.8	44.1	2.1	5	2.8	73.7	84.7	36.7	4	20
Davidianae	E. hunanense	Hubei, Hefeng	C. Zhang Zhang180	BNU	1	104.3	47.6	2.2	5.2	4	105.4	98.2	42.7	5.3	23.2
Dolichocerae	E. ilicifolium	Hubei, Zhuxi	C. Zhang Zhang200	BNU	1	122.2	31	3.9	2.5	3	85.1	114.3	32	2.7	26.4
Dolichocerae	E. ilicifolium	Hubei, Zhuxi	C. Zhang Zhang200	BNU	1	78.8	20.6	3.8	2.6	4.2	77	68.9	20.5	1.8	12.9
Dolichocerae	E. ilicifolium	Hubei, Zhuxi	C. Zhang Zhang200	BNU	1	82.3	26.8	3.1	2	3.3	80.6	83.5	24.7	2.6	16.3
Dolichocerae	E. ilicifolium	Hubei, Zhuxi	C. Zhang Zhang200	BNU	1	88.7	34.5	2.6	5.8	3.1	79.8	89.2	35	5.3	19
Dolichocerae	E. ilicifolium	Hubei, Zhuxi	C. Zhang Zhang200	BNU	1	81.1	23.3	3.5	3.9	4.7	65.3	73.9	24.3	3.2	9.5
Dolichocerae	E. ilicifolium	Hubei, Zhuxi	C. Zhang Zhang200	BNU	1	85.7	29.1	2.9	4.8	4.1	60.8	85.5	27.1	6.1	15.6
Dolichocerae	E. ilicifolium	Hubei, Zhuxi	C. Zhang Zhang200	BNU	1	97.7	30	3.3	6.9	4.1	65.6	80.2	25.9	4.5	17.4
Dolichocerae	E. ilicifolium	Hubei, Zhuxi	C. Zhang Zhang200	BNU	1	99.3	30.8	3.2	6.9	3.9	62.6	91.5	27.7	5.9	15.9
Dolichocerae	E. ilicifolium	Hubei, Zhuxi	C. Zhang Zhang200	BNU	1	108.9	31.7	3.4	2.8	3.5	86	99.1	27.3	2.3	11.7
Dolichocerae	E. ilicifolium	Hubei, Zhuxi	C. Zhang Zhang200	BNU	1	114.9	35.7	3.2	4.2	4.2	86.1	98.2	30.6	3	14.5
Dolichocerae	E. ilicifolium	Hubei, Zhuxi	C. Zhang Zhang200	BNU	1	73.2	26.7	2.7	4.7	4	75.4	74.8	29.9	6	16.1
Dolichocerae	E. ilicifolium	Hubei, Zhuxi	C. Zhang Zhang200	BNU	1	57.7	22.7	2.5	4.6	3.8	68	58.8	21.3	1.2	12.4
Dolichocerae	E. ilicifolium	Hubei, Zhuxi	C. Zhang Zhang200	BNU	1	130.4	35.1	3.7	3	2.5	136.7	133.5	37.8	3.4	23.7
Dolichocerae	E. ilicifolium	Hubei, Zhuxi	C. Zhang Zhang200	BNU	1	143.6	37.4	3.8	3.8	3.2	71	131.2	41.4	3.2	39.8
Dolichocerae	E. ilicifolium	Hubei, Zhuxi	C. Zhang Zhang200	BNU	1	107.1	24.1	4.4	2.1	3.1	63	110.5	26.2	1.7	17
Dolichocerae	E. ilicifolium	Hubei, Zhuxi	C. Zhang Zhang200	BNU	1	92.8	29.6	3.1	3	3.3	47.1	84.6	25.6	1.9	16.8
Dolichocerae	E. ilicifolium	Hubei, Zhuxi	C. Zhang Zhang200	BNU	1	75	22.1	3.4	2.2	3.2	72.2	85.2	24.9	2.9	18.4
Dolichocerae	E. ilicifolium	Hubei, Zhuxi	C. Zhang Zhang200	BNU	1	96.4	28.9	3.3	6	3.5	75.4	91.9	28.4	3.4	17.9
Dolichocerae	E. jinchengshanense	Sichuan, Nanchong	C. Zhang Zhang303	BNU	1	120.5	25.3	4.8	3.2	1.7	79.5	118	24.6	0	10.1
Dolichocerae	E. jinchengshanense	Sichuan, Nanchong	C. Zhang Zhang304	BNU	1	114.2	31.9	3.6	2.5	2.4	80.7	115.2	35.5	0	25.8
Dolichocerae	E. jinchengshanense	Sichuan, Nanchong	C. Zhang Zhang305	BNU	1	108.7	26.6	4.1	1.9	4.4	59.8	96.6	24	0	15
Dolichocerae	E. jinchengshanense	Sichuan, Nanchong	C. Zhang Zhang306	BNU	1	100.8	25.4	4	1.2	2.4	63.3	106.6	28.2	0	20
Dolichocerae	E. jinchengshanense	Sichuan, Nanchong	C. Zhang Zhang307	BNU	1	126.4	29.9	4.2	1.2	1.6	67.7	121.9	28.2	0	9.7
Dolichocerae	E. jinchengshanense	Sichuan, Nanchong	C. Zhang Zhang308	BNU	1	104.1	23.9	4.4	1.3	3.3	75.6	92.2	26.7	0	22.1
Dolichocerae	E. jinchengshanense	Sichuan, Nanchong	C. Zhang Zhang309	BNU	1	104.5	21.8	4.8	0.9	2.3	83.4	101.3	22.6	0	17
Dolichocerae	E. jinchengshanense	Sichuan, Nanchong	C. Zhang Zhang310	BNU	1	117.6	27	4.4	1.5	2	79.7	116.3	26.8	0	18
Dolichocerae	E. jinchengshanense	Sichuan, Nanchong	C. Zhang Zhang311	BNU	1	104.5	27.2	3.8	3	2.9	58.9	113.7	33.3	3.5	33.1
Dolichocerae	E. jinchengshanense	Sichuan, Nanchong	C. Zhang Zhang312	BNU	1	107.6	25	4.3	1.3	2.1	66.1	103.7	29.1	0	23.7
Dolichocerae	E. jinchengshanense	Sichuan, Nanchong	C. Zhang Zhang313	BNU	1	123.7	38	3.3	0.8	1.9	83.4	117.5	35.1	0	14.6
Dolichocerae	E. jinchengshanense	Sichuan, Nanchong	C. Zhang Zhang314	BNU	1	109.6	24.4	4.5	2.1	2.6	50.6	107.2	24.1	0	19
Dolichocerae	E. jinchengshanense	Sichuan, Nanchong	C. Zhang Zhang315	BNU	1	122.5	33.3	3.7	3.1	2	79.3	97.5	37.8	0	31.3
Dolichocerae	E. jinchengshanense	Sichuan, Nanchong	C. Zhang Zhang316	BNU	1	113.5	23.9	4.7	3.6	3.4	72.9	99.7	24.2	0	11.8
Dolichocerae	E. leptorrhizum	Guizhou, Guiyang	C. Zhang Zhang995	BNU	1	78.9	41.6	1.9	7.3	5.1	67.1	72.8	40.1	11.9	19.4
Dolichocerae	E. leptorrhizum	Guizhou, Guiyang	C. Zhang Zhang995	BNU	1	58.1	33.3	1.7	6.4	6.1	54.1	61	30.1	8.5	20.1
Dolichocerae	E. leptorrhizum	Guizhou, Guiyang	C. Zhang Zhang995	BNU	1	71.7	37.3	1.9	8.3	6.8	54.8	94.1	34.2	10.9	27.1
Dolichocerae	E. leptorrhizum	Guizhou, Guiyang	C. Zhang Zhang995	BNU	1	69.6	31.1	2.2	5.5	7.3	59.4	62.4	30.2	5.9	13.4
Dolichocerae	E. leptorrhizum	Guizhou, Guiyang	C. Zhang Zhang995	BNU	1	84.1	42.6	2	8	4.4	77.2	76.5	42.7	10.2	21.5
Dolichocerae	E. leptorrhizum	Guizhou, Guiyang	C. Zhang Zhang995	BNU	1	94	45.2	2.1	11	4.5	115.2	84.7	46.7	11.7	31.5
Dolichocerae	E. leptorrhizum	Guizhou, Guiyang	C. Zhang Zhang995	BNU	1	86.7	47.7	1.8	11.4	5.9	79.8	72	43.4	13.4	36
Dolichocerae	E. leptorrhizum	Guizhou, Guiyang	C. Zhang Zhang995	BNU	1	70.9	38.5	1.8	8.1	6.4	69.5	58.4	30	9.3	21.1
Dolichocerae	E. leptorrhizum	Guizhou, Guiyang	C. Zhang Zhang995	BNU	1	74.1	36.6	2	8.6	7.2	58	64.7	32.8	9.4	27.5
Dolichocerae	E. leptorrhizum	Guizhou, Guiyang	C. Zhang Zhang995	BNU	1	70.7	38	1.9	8.1	6.4	71.4	61.5	36.8	9.6	28.5
Dolichocerae	E. leptorrhizum	Guizhou, Guiyang	C. Zhang Zhang995	BNU	1	92.2	45.1	2	11.2	4.1	99.3	79.8	46.6	16	30.4
Dolichocerae	E. leptorrhizum	Guizhou, Guiyang	C. Zhang Zhang995	BNU	1	84.9	43.5	1.9	9.5	4.7	70.8	79.9	40.5	12.5	27.2
Dolichocerae	E. leptorrhizum	Guizhou, Guiyang	C. Zhang Zhang995	BNU	1	83.9	36.7	2.3	10.1	6.9	67.5	75.6	35.7	9.5	14.7
Dolichocerae	E. leptorrhizum	Guizhou, Guiyang	C. Zhang Zhang995	BNU	1	77.4	32.3	2.4	7.2	4.3	59.3	67	33.6	9.3	14.7
Dolichocerae	E. leptorrhizum	Guizhou, Guiyang	C. Zhang Zhang995	BNU	1	96.7	39.2	2.5	9.6	4.4	89.3	82.2	35.1	9.9	23.7
Dolichocerae	E. leptorrhizum	Guizhou, Guiyang	C. Zhang Zhang995	BNU	1	72	33.9	2.1	11.4	5.8	81.1	67.5	34	12.6	30.1
Dolichocerae	E. leptorrhizum	Guizhou, Guiyang	C. Zhang Zhang995	BNU	1	89	41.9	2.1	9.8	8	65.1	84.4	42.6	9.5	18.1
Dolichocerae	E. leptorrhizum	Guizhou, Guiyang	C. Zhang Zhang995	BNU	1	64.9	29	2.2	5.7	6.7	52.3	59	27.4	6.4	18
Dolichocerae	E. leptorrhizum	Guizhou, Guiyang	C. Zhang Zhang995	BNU	1	66.8	25.8	2.6	4.8	8.1	63.5	59.3	26.3	6.2	19.5
Dolichocerae	E. leptorrhizum	Guizhou, Guiyang	C. Zhang Zhang995	BNU	1	64.2	34.2	1.9	8.2	4.8	48.5	67.7	34.1	6.2	18.2
Dolichocerae	E. leptorrhizum	Guizhou, Guiyang	C. Zhang Zhang995	BNU	1	64.2	34.2	1.9	8.2	4.8	48.5	67.7	34.1	6.2	18.2
Dolichocerae	E. leptorrhizum	Guizhou, Songtao	C. Zhang Zhang217	BNU	1	94.9	55.2	1.7	14.3	3.9	108.4	81.8	51.2	14.6	26.5
Dolichocerae	E. leptorrhizum	Guizhou, Songtao	C. Zhang Zhang217	BNU	1	79.5	49.1	1.6	10.5	4.6	108.4	70.7	44.4	8.6	22
Dolichocerae	E. leptorrhizum	Guizhou, Songtao	C. Zhang Zhang217	BNU	1	69.3	46.8	1.5	23.6	4	119.3	76.3	51.2	20.1	38.5
Dolichocerae	E. leptorrhizum	Guizhou, Songtao	C. Zhang Zhang217	BNU	1	79.7	45.7	1.7	9	7.5	96.3	76.4	44.9	10.9	19.6
Dolichocerae	E. leptorrhizum	Guizhou, Songtao	C. Zhang Zhang217	BNU	1	49.4	32	1.5	10.9	4.2	87.6	42.7	29.8	5.2	13.4
Dolichocerae	E. leptorrhizum	Guizhou, Songtao	C. Zhang Zhang217	BNU	1	99.2	51.1	1.9	13.6	4.1	108.7	88.8	47.2	10.6	27.4
Dolichocerae	E. leptorrhizum	Guizhou, Songtao	C. Zhang Zhang217	BNU	1	66.8	40	1.7	5	4.3	65.5	61.2	33.7	5.9	13.5
Dolichocerae	E. leptorrhizum	Guizhou, Suiyang	C. Zhang Zhang220	BNU	1	65.4	29	2.3	4	4.8	46.9	53.9	27.7	4.1	15.3
Dolichocerae	E. leptorrhizum	Guizhou, Suiyang	C. Zhang Zhang220	BNU	1	80.1	36.1	2.2	6.3	4.2	88.6	64.4	32.2	6.5	15.7
Dolichocerae	E. leptorrhizum	Guizhou, Suiyang	C. Zhang Zhang220	BNU	1	88.3	42	2.1	7.8	4.7	91.2	76.5	38.3	11.4	7
Dolichocerae	E. leptorrhizum	Guizhou, Suiyang	C. Zhang Zhang220	BNU	1	116.9	44.8	2.6	6.6	3.2	58.9	89.6	37.1	4.7	22.2
Dolichocerae	E. leptorrhizum	Guizhou, Suiyang	C. Zhang Zhang220	BNU	1	102.8	38.4	2.7	6.7	3.1	57.6	78.2	30.9	4.8	17.1
Dolichocerae	E. leptorrhizum	Guizhou, Suiyang	C. Zhang Zhang220	BNU	1	132.1	62.5	2.1	12.7	4.1	91.5	100.9	45.3	7.2	23.3
Dolichocerae	E. leptorrhizum	Guizhou, Suiyang	C. Zhang Zhang220	BNU	1	104.6	50.4	2.1	5.6	3.7	116.2	93.6	42.5	9.9	15
Dolichocerae	E. leptorrhizum	Hubei, Enshi	C. Zhang Zhang183	BNU	1	81.1	45.7	1.8	15.1	3.7	101.3	77.7	43.4	14.9	22.2
Dolichocerae	E. leptorrhizum	Hubei, Enshi	C. Zhang Zhang183	BNU	1	46.3	23.2	2	3.3	5.1	43.3	35.9	19.5	2.7	7.2
Dolichocerae	E. leptorrhizum	Hubei, Enshi	C. Zhang Zhang183	BNU	1	45.9	23.1	2	3.1	4.5	45.2	38.4	17.7	3.9	5.6
Dolichocerae	E. leptorrhizum	Hubei, Enshi	C. Zhang Zhang183	BNU	1	58.8	30.9	1.9	5.3	4.3	62.6	49.6	28.5	5.3	8.1
Dolichocerae	E. leptorrhizum	Hubei, Enshi	C. Zhang Zhang183	BNU	1	71.1	42.6	1.7	10.6	5.4	75.9	64.2	37.5	10	20.3
Dolichocerae	E. leptorrhizum	Hubei, Enshi	C. Zhang Zhang183	BNU	1	66.7	39.1	1.7	9.3	4.2	89	61	35.2	9.8	16.9
Dolichocerae	E. leptorrhizum	Hubei, Enshi	C. Zhang Zhang183	BNU	1	51.3	26.3	2	5.1	3.6	51.4	44.5	25.3	5	8.7
Dolichocerae	E. leptorrhizum	Hubei, Enshi	C. Zhang Zhang183	BNU	1	55.9	27.3	2	3.7	4.1	45	46.7	24.1	4.3	8.9
Dolichocerae	E. leptorrhizum	Hubei, Enshi	C. Zhang Zhang183	BNU	1	62.6	43.8	1.4	12.2	4.4	93.3	61	36.5	12	19
Dolichocerae	E. leptorrhizum	Hubei, Enshi	C. Zhang Zhang183	BNU	1	66	38.5	1.7	9.8	4.2	66.7	64.7	34.8	6.6	15.9
Dolichocerae	E. leptorrhizum	Hubei, Enshi	C. Zhang Zhang183	BNU	1	85.8	50	1.7	15.5	4.2	98.8	75	44.5	14.1	23.5
Dolichocerae	E. leptorrhizum	Hubei, Enshi	C. Zhang Zhang183	BNU	1	46.8	24.8	1.9	3.2	4.5	50.4	45.2	23.3	5	8.3
Dolichocerae	E. leptorrhizum	Hubei, Enshi	C. Zhang Zhang183	BNU	1	50.8	26.9	1.9	5.4	4.5	58.3	41.2	24.1	5.2	11.5
Dolichocerae	E. leptorrhizum	Hubei, Enshi	C. Zhang Zhang183	BNU	1	49.4	23.6	2.1	3.2	4.7	46.1	42.2	22.6	2.6	8.4
Dolichocerae	E. leptorrhizum	Hubei, Enshi	C. Zhang Zhang183	BNU	1	58.5	30	1.9	4.2	4.4	57.6	49.3	27.5	5.5	11.4
Dolichocerae	E. leptorrhizum	Hubei, Enshi	C. Zhang Zhang183	BNU	1	46.8	23.6	2	4.2	4.8	49.8	43.4	22.9	4.1	9.4
Dolichocerae	E. leptorrhizum	Hubei, Enshi	C. Zhang Zhang183	BNU	1	47.4	26.3	1.8	4.7	5.4	49.1	41.5	25.8	5.8	9.5
Dolichocerae	E. leptorrhizum	Hubei, Enshi	C. Zhang Zhang183	BNU	1	47.4	22.7	2.1	2.8	5	51.4	39.8	22.8	3.8	9
Dolichocerae	E. leptorrhizum	Hubei, Enshi	C. Zhang Zhang183	BNU	1	62.4	28.7	2.2	5.9	4.3	63.7	58.5	32.5	7.2	12.8
Dolichocerae	E. leptorrhizum	Hubei, Xuanen	C. Zhang Zhang164	BNU	1	64.9	38	1.7	5.8	7.6	85.1	57.8	33.1	4.7	16.8
Dolichocerae	E. leptorrhizum	Hubei, Xuanen	C. Zhang Zhang164	BNU	1	67.5	40.1	1.7	6.7	6.2	88.9	65.8	33.7	6.6	19.1
Dolichocerae	E. leptorrhizum	Hubei, Xuanen	C. Zhang Zhang164	BNU	1	89.2	42.6	2.1	8.5	4.8	66.2	68.7	36.8	6.6	22.2
Dolichocerae	E. leptorrhizum	Hubei, Xuanen	C. Zhang Zhang164	BNU	1	71.7	43.7	1.6	6.3	6.7	101.8	71.7	37.5	5.7	19.2
Dolichocerae	E. leptorrhizum	Hubei, Xuanen	C. Zhang Zhang164	BNU	1	91	38.2	2.4	4.7	5.2	72.5	84.9	32.1	3.2	19.2
Dolichocerae	E. leptorrhizum	Hubei, Xuanen	C. Zhang Zhang164	BNU	1	90.7	41.8	2.2	5.7	5.2	94.9	95.6	39.8	5.6	32.2
Dolichocerae	E. leptorrhizum	Hubei, Xuanen	C. Zhang Zhang164	BNU	1	93.4	44.4	2.1	4	5.2	99	86.9	42.2	7	26.8
Dolichocerae	E. leptorrhizum	Hubei, Xuanen	C. Zhang Zhang164	BNU	1	77.4	38.5	2	4.2	6	109.7	69.1	37	6	18.2
Dolichocerae	E. leptorrhizum	Hubei, Xuanen	C. Zhang Zhang164	BNU	1	82	42.4	1.9	4.6	4.1	71	70.2	35.1	4.6	17.2
Dolichocerae	E. leptorrhizum	Hubei, Xuanen	C. Zhang Zhang164	BNU	1	83.4	41.1	2	7.7	6.2	83.4	69.7	35	8.5	24.3
Dolichocerae	E. leptorrhizum	Hubei, Xuanen	C. Zhang Zhang164	BNU	1	94.3	44.9	2.1	12.3	5	130.9	90.3	45.3	13.2	29.2
Dolichocerae	E. leptorrhizum	Hubei, Xuanen	C. Zhang Zhang164	BNU	1	81.5	39.8	2	9.6	6.7	122.3	79.6	39.5	7.9	23
Dolichocerae	E. leptorrhizum	Hubei, Xuanen	C. Zhang Zhang164	BNU	1	66.6	31.8	2.1	9	5	82.8	62.3	34.9	5.1	29.2
Dolichocerae	E. leptorrhizum	Zhejiang, Longquan	C. Zhang Zhang152	BNU	1	87.4	46.9	1.9	9.8	5.8	101.5	75.5	44.7	10.9	14.2
Dolichocerae	E. leptorrhizum	Zhejiang, Longquan	C. Zhang Zhang152	BNU	1	65.3	35.1	1.9	7.6	4.6	70.7	57	31.8	7.7	13.7
Dolichocerae	E. leptorrhizum	Zhejiang, Longquan	C. Zhang Zhang152	BNU	1	86.2	48.6	1.8	9.3	5.7	103.8	75.1	44.3	10.6	15.1
Dolichocerae	E. leptorrhizum	Zhejiang, Longquan	C. Zhang Zhang152	BNU	1	45.9	30.8	1.5	2.5	5.1	77.9	44.9	30.2	6.4	10.9
Dolichocerae	E. leptorrhizum	Zhejiang, Longquan	C. Zhang Zhang152	BNU	1	53.3	32.1	1.7	4.7	4.3	56.1	49.4	25.7	4.8	10.3
Dolichocerae	E. leptorrhizum	Zhejiang, Longquan	C. Zhang Zhang152	BNU	1	41.1	24.6	1.7	6	6.5	87.2	33.2	26.9	6.5	10.8
Dolichocerae	E. leptorrhizum	Zhejiang, Longquan	C. Zhang Zhang152	BNU	1	70.1	32.9	2.1	6.4	7	41.5	68.1	34.1	5.2	13.8
Dolichocerae	E. leptorrhizum	Zhejiang, Longquan	C. Zhang Zhang152	BNU	1	64.4	35.6	1.8	7.4	5.7	98.8	55.1	38.2	7.3	15.8
Dolichocerae	E. leptorrhizum	Zhejiang, Longquan	C. Zhang Zhang152	BNU	1	65.2	36.1	1.8	7.8	5.4	98.8	56.9	38.7	7.3	16.2
Dolichocerae	E. leptorrhizum	Zhejiang, Longquan	C. Zhang Zhang152	BNU	1	96.9	50	1.9	11.1	6.5	85.5	80.9	45.8	13.4	18.6
Dolichocerae	E. leptorrhizum	Zhejiang, Longquan	C. Zhang Zhang152	BNU	1	67.6	34.6	2	6.5	5.7	82.4	66.6	37.1	7.9	17.8
Dolichocerae	E. leptorrhizum	Zhejiang, Longquan	C. Zhang Zhang152	BNU	1	83	40.7	2	7.4	4.7	69.2	68.4	37.5	6.3	20.9
Dolichocerae	E. leptorrhizum	Zhejiang, Longquan	C. Zhang Zhang152	BNU	1	59.7	35.1	1.7	6.4	4.6	92	57.1	36	8.5	18.6
Dolichocerae	E. leptorrhizum	Zhejiang, Longquan	C. Zhang Zhang152	BNU	1	71	39.9	1.8	7.8	4.1	94	58	32.7	7.3	15.6
Dolichocerae	E. leptorrhizum	Zhejiang, Longquan	C. Zhang Zhang152	BNU	1	64.4	33.3	1.9	5.9	5.1	93.6	60	33.9	6.3	16.4
Dolichocerae	E. lishihchenii	Jiangxi, Lushan	C. Zhang Zhang149	BNU	1	72	45.5	1.6	9.8	4.3	76.9	69.9	45.5	11.5	21.8
Dolichocerae	E. lishihchenii	Jiangxi, Lushan	C. Zhang Zhang149	BNU	1	55	31.1	1.8	4.2	8.5	57	52.4	30	5.8	15
Dolichocerae	E. lishihchenii	Jiangxi, Lushan	C. Zhang Zhang149	BNU	1	77.6	40.1	1.9	6.2	3.7	58.9	77.8	34.3	4.6	22.3
Dolichocerae	E. lishihchenii	Jiangxi, Lushan	C. Zhang Zhang149	BNU	1	72.7	39	1.9	8.5	3.9	83.1	63.1	36	7.7	22
Dolichocerae	E. lishihchenii	Jiangxi, Lushan	C. Zhang Zhang149	BNU	1	67.4	37.7	1.8	9.9	4.7	82.9	59.2	33.1	7.1	20.3
Dolichocerae	E. lishihchenii	Jiangxi, Lushan	C. Zhang Zhang149	BNU	1	65.6	36.8	1.8	9	4.6	67.7	65.6	35.8	8.5	17.3
Dolichocerae	E. lishihchenii	Jiangxi, Lushan	C. Zhang Zhang149	BNU	1	67.6	36.2	1.9	7.1	4.3	74.3	63.2	35.9	7.7	23.1
Dolichocerae	E. lishihchenii	Jiangxi, Lushan	C. Zhang Zhang149	BNU	1	72.4	39.3	1.8	9.2	5	84.7	62.1	34.3	10.1	18.7
Dolichocerae	E. lishihchenii	Jiangxi, Lushan	C. Zhang Zhang149	BNU	1	64.9	35.9	1.8	7.9	5.3	84.9	58.4	32.1	9.5	21.3
Dolichocerae	E. lishihchenii	Jiangxi, Lushan	C. Zhang Zhang149	BNU	1	67	29.1	2.3	6.8	6.2	79.3	58.3	28.3	6.6	14.9
Dolichocerae	E. lishihchenii	Jiangxi, Lushan	C. Zhang Zhang149	BNU	1	84.6	45.3	1.9	11.1	4.2	84.6	77.4	42.6	8.8	25.3
Dolichocerae	E. lishihchenii	Jiangxi, Lushan	C. Zhang Zhang149	BNU	1	68.6	31.9	2.2	5.5	4	74.3	61.1	33.2	6.8	13.8
Dolichocerae	E. lishihchenii	Jiangxi, Lushan	C. Zhang Zhang149	BNU	1	78.9	45.7	1.7	6.3	3.8	84.3	72.7	40.7	7.2	23.4
Dolichocerae	E. lishihchenii	Jiangxi, Lushan	C. Zhang Zhang149	BNU	1	81.3	44.1	1.8	8.4	4.6	79.5	71.6	41.8	6.5	20.4
Dolichocerae	E. lishihchenii	Jiangxi, Lushan	C. Zhang Zhang149	BNU	1	62	33.2	1.9	8.6	3.8	63.6	62.2	35	10.9	25.8
Dolichocerae	E. membranaceum	Sichuan, Dujiangyan	C. Zhang Zhang275	BNU	0	98.7	53.4	1.8	16.2	3	92.6	94.7	52.6	17.2	31.8
Dolichocerae	E. membranaceum	Sichuan, Dujiangyan	C. Zhang Zhang275	BNU	0	55.4	39.7	1.4	5.7	4.3	95.5	52.9	37.7	6.8	10.3
Dolichocerae	E. membranaceum	Sichuan, Dujiangyan	C. Zhang Zhang275	BNU	0	57.3	36.8	1.6	8.6	4.8	85	49.3	31.9	6.7	11.1
Dolichocerae	E. membranaceum	Sichuan, Dujiangyan	C. Zhang Zhang275	BNU	0	57.4	42.2	1.4	5.9	4	89.3	50	34.3	7.2	11.8
Dolichocerae	E. membranaceum	Sichuan, Dujiangyan	C. Zhang Zhang275	BNU	0	59.9	41.7	1.4	6.9	5	104.9	53.1	37.1	6.7	11.6
Dolichocerae	E. membranaceum	Sichuan, Dujiangyan	C. Zhang Zhang275	BNU	0	53.3	38.3	1.4	5.2	4.8	98.8	49.3	33.4	4.2	8.7
Dolichocerae	E. membranaceum	Sichuan, Dujiangyan	C. Zhang Zhang275	BNU	0	59.8	37	1.6	5.4	5.3	81.4	49.3	33.1	4.1	7.2
Dolichocerae	E. membranaceum	Sichuan, Dujiangyan	C. Zhang Zhang275	BNU	0	65.4	47.8	1.4	7.2	5.4	115	56.4	41.9	6.5	10.6
Dolichocerae	E. membranaceum	Sichuan, Dujiangyan	C. Zhang Zhang275	BNU	0	48.8	31.3	1.6	4.6	5.9	95.2	38.6	27	6.5	8.9
Dolichocerae	E. membranaceum	Sichuan, Dujiangyan	C. Zhang Zhang275	BNU	0	50.6	34.6	1.5	5.9	5.2	99.8	48.8	31.7	5.7	11.4
Dolichocerae	E. membranaceum	Sichuan, Dujiangyan	C. Zhang Zhang275	BNU	0	61.4	38.6	1.6	7.9	5.6	105.9	46.8	33.2	5.9	11.7
Dolichocerae	E. membranaceum	Sichuan, Dujiangyan	C. Zhang Zhang275	BNU	0	53.9	36.3	1.5	10.4	3.6	131.6	44.4	38.2	12.4	19.3
Dolichocerae	E. membranaceum	Yunnan, lanping	C. Zhang Zhang287	BNU	0	61.4	35.9	1.7	9.7	3.8	92.4	40.6	32.3	10.2	15.2
Dolichocerae	E. membranaceum	Yunnan, lanping	C. Zhang Zhang287	KUN	0	113.6	69	1.6	22	2.8	168.5	89.2	59.9	17.9	34.4
Dolichocerae	E. membranaceum	Yunnan, lanping	C. Zhang Zhang287	KUN	0	58.2	31.5	1.8	7	4.2	64.3	51.7	30.2	6.7	12
Dolichocerae	E. membranaceum	Yunnan, lanping	C. Zhang Zhang287	KUN	0	84	45.6	1.8	10.2	3.8	135	64.8	41.5	10	16.5
Dolichocerae	E. membranaceum	Yunnan, lanping	C. Zhang Zhang287	KUN	0	57.9	33.6	1.7	8.4	5.1	86	50.9	32	7.2	14.4
Dolichocerae	E. membranaceum	Yunnan, lanping	C. Zhang Zhang287	KUN	0	59.6	34.1	1.7	4	3.8	82.2	53.8	33.2	5.4	14
Davidianae	E. mikinorii	Hubei, Enshi	C. Zhang Zhang185	BNU	1	99	45	2.2	4.5	4.5	99	102	41	5	22
Davidianae	E. mikinorii	Hubei, Enshi	C. Zhang Zhang185	BNU	1	105	46	2.3	5.6	4.7	105	98	42	4.4	19
Davidianae	E. mikinorii	Hubei, Enshi	C. Zhang Zhang185	BNU	1	89	41	2.2	4.3	4.1	102	88	44	4.8	24
Davidianae	E. mikinorii	Hubei, Enshi	C. Zhang Zhang185	BNU	1	95	42	2.3	4.2	3.5	96	107	45	4.5	23.4
Davidianae	E. mikinorii	Hubei, Enshi	C. Zhang Zhang185	BNU	1	110	45	2.4	4.5	5.1	95	103	43	4.2	21.5
Davidianae	E. mikinorii	Hubei, Enshi	C. Zhang Zhang185	BNU	1	102	42	2.4	3.9	4.6	93	101	42	4.7	24.6
Brachycerae	E. myrianthum	Hunan, Baojing	C. Zhang Zhang597	BNU	1	111.4	58.3	1.9	6.7	4.4	155.6	97.2	51.3	8.3	21.3
Brachycerae	E. myrianthum	Hunan, Baojing	C. Zhang Zhang597	BNU	1	120.9	62.6	1.9	8.9	5	164.8	105.8	55.6	11.1	26.9
Brachycerae	E. myrianthum	Hunan, Baojing	C. Zhang Zhang597	BNU	1	137.7	78.2	1.8	9.4	3.4	160.5	127.4	70.6	8.8	28.7
Brachycerae	E. myrianthum	Hunan, Sangzhi	C. Zhang Zhang210	BNU	1	103.9	40.6	2.6	3.6	5.4	115	85.1	36.3	3.5	8.1
Brachycerae	E. myrianthum	Hunan, Sangzhi	C. Zhang Zhang210	BNU	1	122.6	48.1	2.6	4.2	5	186.4	106.8	41.7	2.5	19.6
Brachycerae	E. myrianthum	Hunan, Sangzhi	C. Zhang Zhang210	BNU	1	134.7	56.8	2.4	6.2	5.3	204.4	115.3	45.6	3.5	21.8
Brachycerae	E. myrianthum	Hunan, Sangzhi	C. Zhang Zhang210	BNU	1	80.7	38	2.1	3.9	8.2	91	68.6	34.3	2.9	14.4
Brachycerae	E. myrianthum	Hunan, Sangzhi	C. Zhang Zhang210	BNU	1	122.7	59.1	2.1	4.7	5.3	185.1	117.4	46.2	4.5	35.8
Brachycerae	E. myrianthum	Hunan, Sangzhi	C. Zhang Zhang210	BNU	1	135.6	60.7	2.2	6.1	3.8	263.3	115.4	44.6	3.6	30.6
Brachycerae	E. myrianthum	Hunan, Sangzhi	C. Zhang Zhang210	BNU	1	116.5	45.4	2.6	4.6	6.6	153.2	105.8	38.4	2.3	23.1
Brachycerae	E. myrianthum	Hunan, Sangzhi	C. Zhang Zhang210	BNU	1	128.8	50.2	2.6	2.8	3.9	142	113.3	41.8	4.6	15.7
Brachycerae	E. myrianthum	Hunan, Sangzhi	C. Zhang Zhang210	BNU	1	114.4	45.1	2.5	2.5	5.1	132.4	100.6	45.5	5.6	17.4
Brachycerae	E. myrianthum	Hunan, Sangzhi	C. Zhang Zhang210	BNU	1	120.7	45.7	2.6	5	4.3	122.1	111.9	35.4	5.2	22.6
Brachycerae	E. myrianthum	Hunan, Sangzhi	C. Zhang Zhang210	BNU	1	128.8	58.7	2.2	2.3	5.3	170.3	118	46.2	2.9	21.4
Brachycerae	E. myrianthum	Hunan, Sangzhi	C. Zhang Zhang210	BNU	1	143.7	63.3	2.3	2.6	4	169.1	130.5	54	4.4	21.5
Brachycerae	E. myrianthum	Hunan, Sangzhi	C. Zhang Zhang210	BNU	1	114.3	49.4	2.3	2.3	4.3	104.4	101.5	43.7	2.7	15.2
Brachycerae	E. myrianthum	Hunan, Sangzhi	C. Zhang Zhang210	BNU	1	103.3	40.6	2.5	1.8	3.4	127.6	77.1	36.1	2.9	18
Brachycerae	E. myrianthum	Hunan, Sangzhi	C. Zhang Zhang210	BNU	1	100.5	41.2	2.4	2.1	4	110.2	91.9	40.6	1.6	17.2
Davidianae	E. ogisui	Sichuan, Lushan	C. Zhang Zhang285	BNU	0	70.8	32.8	2.2	2.4	7	74.5	49.2	20.4	3.7	10.3
Davidianae	E. ogisui	Sichuan, Lushan	C. Zhang Zhang285	BNU	0	67.7	32.7	2.1	3.8	6.8	78.3	51.6	26.6	2.3	7.3
Davidianae	E. ogisui	Sichuan, Lushan	C. Zhang Zhang285	BNU	0	55.6	24.7	2.3	3.4	6.6	68	41	20.3	3	8.7
Davidianae	E. ogisui	Sichuan, Lushan	C. Zhang Zhang285	BNU	0	45.6	20.1	2.3	1.3	7.1	34.6	30.9	15.3	1.6	3.9
Davidianae	E. ogisui	Sichuan, Lushan	C. Zhang Zhang285	BNU	0	38.8	16.3	2.4	0.9	6.2	36.7	26.2	12.4	0.5	3.1
Davidianae	E. pauciflorum	Sichuan, Maoxian	C. Zhang Zhang278	BNU	0	14.4	13.8	1	3.1	4.5	43.5	14.8	13.9	3.1	5.2
Davidianae	E. pauciflorum	Sichuan, Maoxian	C. Zhang Zhang278	BNU	0	19.9	21.7	0.9	6.4	3.9	47.7	17.2	19.9	5.1	7.9
Davidianae	E. pauciflorum	Sichuan, Maoxian	C. Zhang Zhang278	BNU	0	24.2	20.5	1.2	4.9	4.8	47.2	22.1	20.1	3.3	6.9
Davidianae	E. pauciflorum	Sichuan, Maoxian	C. Zhang Zhang278	BNU	0	19.5	17.4	1.1	4.7	6.2	42.2	16.7	15.6	4.1	6.5
Davidianae	E. pauciflorum	Sichuan, Maoxian	C. Zhang Zhang278	BNU	0	22.6	21.3	1.1	5.7	3.5	41	18.3	19.7	4.3	7.5
Davidianae	E. pauciflorum	Sichuan, Maoxian	C. Zhang Zhang278	BNU	0	27.9	22	1.3	5.3	4.1	59.8	22.7	21.8	4.6	8.4
Davidianae	E. pauciflorum	Sichuan, Maoxian	C. Zhang Zhang278	BNU	0	29.8	27.3	1.1	7.1	5	40.7	26.3	24.2	5.5	7.2
Davidianae	E. pauciflorum	Sichuan, Maoxian	C. Zhang Zhang278	BNU	0	30	27.2	1.1	7.7	4.5	40.8	25.1	24.7	5	7.9
Davidianae	E. pauciflorum	Sichuan, Maoxian	C. Zhang Zhang278	BNU	0	23.5	22.2	1.1	5.8	6.8	41.6	18.3	19.7	3.5	6.8
Davidianae	E. pauciflorum	Sichuan, Maoxian	C. Zhang Zhang278	BNU	0	20.8	19.3	1.1	6	7.3	35.2	19.9	20.5	6	8
Davidianae	E. pauciflorum	Sichuan, Maoxian	K.J. Yan & X.L. Shao 66535	GXMI	0	19.6	17.9	1.1	4.7	7.2	45.2	18.9	17.4	6.1	7.7
Davidianae	E. pauciflorum	Sichuan, Maoxian	K.J. Yan & X.L. Shao 66535	GXMI	0	25.3	20.4	1.2	6.6	6.6	42	20.2	18	5.7	8.8
Davidianae	E. pauciflorum	Sichuan, Maoxian	K.J. Yan & X.L. Shao 66535	GXMI	0	23.6	17.9	1.3	4.8	6.4	37.6	19.9	16.6	6.1	7.6
Davidianae	E. pauciflorum	Sichuan, Maoxian	K.J. Yan & X.L. Shao 66535	GXMI	0	16.6	12.4	1.3	3.2	6.9	26.1	14.2	11.4	3	4.7
Davidianae	E. pauciflorum	Sichuan, Maoxian	K.J. Yan & X.L. Shao 66535	GXMI	0	22.7	20.1	1.1	5.4	5.5	42.2	19.6	18.8	4.7	7.2
Davidianae	E. pseudowushanense	Guizhou, Longli	C. Zhang Zhang228	BNU	1	92.9	27.9	3.3	31.4	3.7	71.3	80.7	28	4.3	18
Davidianae	E. pseudowushanense	Guizhou, Longli	C. Zhang Zhang228	BNU	1	137.7	34	4.1	3.5	4.9	98	120.6	37.5	3.5	15.1
Davidianae	E. pseudowushanense	Guizhou, Longli	C. Zhang Zhang228	BNU	1	102.6	34.4	3	6.4	5.3	64.8	101.2	36.7	4.7	25.7
Davidianae	E. pseudowushanense	Guizhou, Longli	C. Zhang Zhang228	BNU	1	125.2	34	3.7	4.1	5.5	88.5	121.7	37.7	2.6	22.8
Davidianae	E. pseudowushanense	Guizhou, Longli	C. Zhang Zhang228	BNU	1	98.7	29.5	3.3	9.8	3.7	72.8	91.7	35.5	5.4	23.8
Davidianae	E. pseudowushanense	Guizhou, Longli	C. Zhang Zhang228	BNU	1	93	24.3	3.8	6.3	3.5	78.2	90	25.3	3.9	16.7
Davidianae	E. pseudowushanense	Guizhou, Longli	C. Zhang Zhang228	BNU	1	129.3	38.4	3.4	3.3	5.4	84.4	121.8	34.7	1.3	18.7
Davidianae	E. pseudowushanense	Guizhou, Longli	C. Zhang Zhang228	BNU	1	113.4	29.8	3.8	4.8	3.2	65.1	105	34	3.5	15.3
Davidianae	E. pseudowushanense	Guizhou, Longli	C. Zhang Zhang228	BNU	1	139	39.8	3.5	10.5	4.1	155.6	124.6	33.6	1.2	48.4
Davidianae	E. pseudowushanense	Guizhou, Longli	C. Zhang Zhang228	BNU	1	152.2	54.6	2.8	9.9	4.1	108.3	144.2	54.6	7.9	38.6
Davidianae	E. pseudowushanense	Guizhou, Longli	C. Zhang Zhang228	BNU	1	114.7	34.4	3.3	5.7	4.2	81.4	103.1	40.1	2.5	21.3
Davidianae	E. pseudowushanense	Guizhou, Longli	C. Zhang Zhang228	BNU	1	164.6	50.5	3.3	10.1	3	98.5	140	46.8	6.2	42.9
Davidianae	E. pseudowushanense	Guizhou, Longli	C. Zhang Zhang228	BNU	1	143.5	44.3	3.2	5.8	4.9	113.6	137.2	42.4	2.7	38.1
Davidianae	E. pseudowushanense	Guizhou, Longli	C. Zhang Zhang228	BNU	1	141.5	44.4	3.2	4.5	3.3	116.9	134.9	43.9	2.7	35.1
Brachycerae	E. pubescens	Sichuan, Dujiangyan	C. Zhang Zhang270	BNU	1	137.5	46.1	3	4.5	1.9	160.4	112.1	36.5	1.4	20.1
Brachycerae	E. pubescens	Sichuan, Dujiangyan	C. Zhang Zhang270	BNU	1	179.4	67.6	2.7	7.6	1.9	94.7	154.6	59.3	6.4	26.4
Brachycerae	E. pubescens	Sichuan, Dujiangyan	C. Zhang Zhang270	BNU	1	165.8	59.5	2.8	6.9	2.1	97.3	134.6	46.2	7.9	24.8
Brachycerae	E. pubescens	Sichuan, Dujiangyan	C. Zhang Zhang270	BNU	1	146	59.5	2.5	8.1	2.8	110.6	129.2	50	4.8	32.5
Brachycerae	E. pubescens	Sichuan, Dujiangyan	C. Zhang Zhang270	BNU	1	124.5	45.4	2.7	3.6	1.9	103.5	92	35	0.9	19.4
Brachycerae	E. pubescens	Sichuan, Dujiangyan	C. Zhang Zhang270	BNU	1	111.7	40.2	2.8	5	3.1	86.3	102.4	40.4	4.7	15.8
Brachycerae	E. pubescens	Sichuan, Dujiangyan	C. Zhang Zhang456	BNU	1	69.2	33.2	2.1	5.4	5.9	96.4	60.4	27.4	4.6	12.1
Brachycerae	E. pubescens	Sichuan, Dujiangyan	C. Zhang Zhang456	BNU	1	78.2	38.3	2	7.7	3.6	95.9	70.9	33.3	7.3	12.9
Brachycerae	E. pubescens	Sichuan, Dujiangyan	C. Zhang Zhang456	BNU	1	96	38.9	2.5	5.7	5.2	100.2	84.6	37.8	6.4	15.6
Brachycerae	E. pubescens	Sichuan, Dujiangyan	C. Zhang Zhang456	BNU	1	66.9	26.6	2.5	4.4	4.7	96.6	60.5	24.3	4.1	13.7
Brachycerae	E. qingchengshanense	Sichuan, Dujianyan	C. Zhang Zhang271	BNU	1	108.3	40.5	2.7	5.7	3.9	114.3	87.7	40.6	5.1	20.9
Brachycerae	E. qingchengshanense	Sichuan, Dujianyan	C. Zhang Zhang271	BNU	1	132.6	53	2.5	3.7	4.9	147.5	107	50.3	4	16.6
Brachycerae	E. qingchengshanense	Sichuan, Dujianyan	C. Zhang Zhang271	BNU	1	128.4	60.2	2.1	13.8	4.4	95.4	110.7	52.8	9.1	19.3
Brachycerae	E. qingchengshanense	Sichuan, Dujianyan	C. Zhang Zhang271	BNU	1	117.4	49	2.4	10.4	3.1	147.6	105	45	5.8	25
Brachycerae	E. qingchengshanense	Sichuan, Dujianyan	C. Zhang Zhang271	BNU	1	143.4	56.8	2.5	9.2	3.7	157.4	121.3	50.1	3.9	14.7
Brachycerae	E. qingchengshanense	Sichuan, Dujianyan	C. Zhang Zhang271	BNU	1	100.2	51.5	1.9	6.5	4.5	133.8	80.7	46.2	4.1	20.2
Brachycerae	E. qingchengshanense	Sichuan, Dujianyan	C. Zhang Zhang271	BNU	1	116.3	51.4	2.3	5.2	4.7	111.4	105.4	42.4	4	18.5
Brachycerae	E. qingchengshanense	Sichuan, Dujianyan	C. Zhang Zhang271	BNU	1	114.1	50.9	2.2	3.6	4.1	131.6	90.4	41.1	3.5	14
Brachycerae	E. qingchengshanense	Sichuan, Dujianyan	C. Zhang Zhang271	BNU	1	151.7	61.3	2.5	7.8	4.1	160.2	119.5	48.8	3.8	24.3
Brachycerae	E. qingchengshanense	Sichuan, Dujianyan	C. Zhang Zhang271	BNU	1	120.7	56.3	2.1	11	3.6	119.6	113.8	51	15	37.3
Brachycerae	E. qingchengshanense	Sichuan, Dujianyan	C. Zhang Zhang271	BNU	1	110.4	60.1	1.8	11.2	3.5	146.4	116.5	53.6	7.5	33.5
Brachycerae	E. qingchengshanense	Sichuan, Dujianyan	C. Zhang Zhang271	BNU	1	162.1	62.9	2.6	9	3.5	179.1	130.7	59.4	4.9	22.8
Brachycerae	E. qingchengshanense	Sichuan, Dujianyan	C. Zhang Zhang271	BNU	1	121.3	49.6	2.4	5.8	3.6	149.9	111.4	44.2	2.8	20.5
Brachycerae	E. qingchengshanense	Sichuan, Dujianyan	C. Zhang Zhang271	BNU	1	135.9	56	2.4	8.5	3.9	148.2	112.2	50.7	4.1	19.4
Brachycerae	E. qingchengshanense	Sichuan, Dujianyan	C. Zhang Zhang271	BNU	1	132.8	53.3	2.5	7.7	4.1	137.8	112	44.2	6.9	19.5
Brachycerae	E. qingchengshanense	Sichuan, Dujianyan	C. Zhang Zhang271	BNU	1	141.8	68.4	2.1	11.2	3.7	163.3	134.8	62.2	7.3	33.9
Dolichocerae	E. rhizomatosum	Sichuan, Maoxian	C. Zhang Zhang277	BNU	0	75.5	45.6	1.7	10	5.1	102	62.4	43.5	9.9	15.2
Dolichocerae	E. rhizomatosum	Sichuan, Maoxian	C. Zhang Zhang277	BNU	0	45.3	28.7	1.6	5.8	7.3	65.2	38.5	25.9	5.5	8.8
Dolichocerae	E. rhizomatosum	Sichuan, Maoxian	C. Zhang Zhang277	BNU	0	47.7	32.2	1.5	7.1	5.3	65.2	38.8	30.5	6.6	9.6
Dolichocerae	E. rhizomatosum	Sichuan, Maoxian	C. Zhang Zhang277	BNU	0	40.7	31.6	1.3	7.2	4.3	84.5	32	29.9	7.2	9.7
Dolichocerae	E. rhizomatosum	Sichuan, Maoxian	C. Zhang Zhang277	BNU	0	57.6	36.1	1.6	7.4	4.1	101.5	49	33	5.9	9.7
Brachycerae	E. sagittatum	Hunan, Changsha	C. Zhang Zhang645	BNU	1	94.1	46.4	2	4.2	3.7	101.8	81.3	45.7	3.8	13.6
Brachycerae	E. sagittatum	Hunan, Changsha	C. Zhang Zhang645	BNU	1	90.2	50.3	1.8	10.5	5.2	136.8	89.7	56.9	9.7	33.5
Brachycerae	E. sagittatum	Hunan, Changsha	C. Zhang Zhang645	BNU	1	79.8	41.6	1.9	8.3	4.8	84.7	73.5	42.6	8.3	20.9
Brachycerae	E. sagittatum	Hunan, Huayuan	C. Zhang Zhang521	BNU	1	104	53.9	1.9	5.8	6.3	113.1	98.7	47.9	6.3	27.3
Brachycerae	E. sagittatum	Hunan, Huayuan	C. Zhang Zhang145	BNU	1	159.4	79.2	2	18.6	2.8	174.9	134.5	76.1	13	37.4
Brachycerae	E. sagittatum	Hunan, Huayuan	C. Zhang Zhang145	BNU	1	147	68.8	2.1	11	4.3	187.4	127.9	65.9	12	42.4
Brachycerae	E. sagittatum	Hunan, Huayuan	C. Zhang Zhang145	BNU	1	85.9	39.4	2.2	6.7	5.6	115.6	71.6	40.4	3.6	19
Brachycerae	E. sagittatum	Hunan, Huayuan	C. Zhang Zhang145	BNU	1	131.7	63.8	2.1	18.9	5.2	194.1	114	57	14.6	37.2
Brachycerae	E. sagittatum	Hunan, Huayuan	C. Zhang Zhang145	BNU	1	135.6	64.8	2.1	22.9	4.4	181.1	125.1	56.8	14.4	37.7
Brachycerae	E. sagittatum	Hunan, Huayuan	C. Zhang Zhang145	BNU	1	130.6	66.2	2	17.6	5	200.4	122.6	66	13.3	43.1
Brachycerae	E. sagittatum	Hunan, Huayuan	C. Zhang Zhang145	BNU	1	140.3	64.2	2.2	12.6	5	186.1	126.3	63.5	9.3	38.6
Brachycerae	E. sagittatum	Hunan, Huayuan	C. Zhang Zhang145	BNU	1	100.8	55.2	1.8	11.7	5.3	177	91.6	53.8	13.6	29.5
Brachycerae	E. sagittatum	Hunan, Huayuan	C. Zhang Zhang145	BNU	1	103.4	53.2	1.9	11.5	5.6	121.7	101.9	52.7	7.1	32.6
Brachycerae	E. sagittatum	Hunan, Huayuan	C. Zhang Zhang145	BNU	1	152.3	73.4	2.1	13	3.7	214.6	138.2	63.8	9.3	40.8
Brachycerae	E. sagittatum	Hunan, Huayuan	C. Zhang Zhang145	BNU	1	123.8	52.7	2.3	10.8	4.1	182.2	99.9	44.2	5	28
Brachycerae	E. sagittatum	Hunan, Huayuan	C. Zhang Zhang145	BNU	1	93.9	48.6	1.9	10	3.8	175	98.5	55.3	14.8	24
Brachycerae	E. sagittatum	Hunan, Huayuan	C. Zhang Zhang145	BNU	1	104.9	56.7	1.9	7.3	5.4	139	92.7	49.5	9.1	28.5
Brachycerae	E. sagittatum	Hunan, Huayuan	C. Zhang Zhang145	BNU	1	108.8	61.1	1.8	10.8	5.8	142.4	94.7	55.7	11.3	26.7
Brachycerae	E. sagittatum	Hunan, Huayuan	C. Zhang Zhang145	BNU	1	95.5	48.5	2	12	4.4	119.2	84.2	45.2	11.9	25.3
Brachycerae	E. sagittatum	Hunan, Huayuan	C. Zhang Zhang145	BNU	1	133.8	68.4	2	10.3	5.2	174.4	116.2	62.8	10.7	28.5
Brachycerae	E. sagittatum	Hunan, Huayuan	C. Zhang Zhang996	BNU	1	106.1	49.3	2.2	10.7	4.6	101.5	96.3	45.6	4.9	30
Brachycerae	E. sagittatum	Hunan, Huayuan	C. Zhang Zhang996	BNU	1	107.9	57.6	1.9	10.1	5.1	91.7	97.5	51.7	9.2	36
Brachycerae	E. sagittatum	Hunan, Huayuan	C. Zhang Zhang996	BNU	1	104.2	51	2	16.1	5	171.9	92.6	46.1	12.2	24.9
Brachycerae	E. sagittatum	Hunan, Huayuan	C. Zhang Zhang996	BNU	1	105.4	61.1	1.7	12	4.5	122.3	103.6	61	12.3	33.9
Davidianae	E. shennongjiaense	Hubei, Wufeng	C. Zhang Zhang175	BNU	1	98	41	2.4	6.7	5.5	137	66	38	10	23
Davidianae	E. shennongjiaense	Hubei, Wufeng	C. Zhang Zhang175	BNU	1	105.4	44.9	2.3	6.1	6.7	124	69	37	11	24.6
Davidianae	E. shennongjiaense	Hubei, Wufeng	C. Zhang Zhang175	BNU	1	102.8	41.6	2.5	5.3	5.5	118	73	40	9	22
Davidianae	E. shennongjiaense	Hubei, Wufeng	C. Zhang Zhang175	BNU	1	95	39	2.4	6	4.4	125.7	74.8	41.5	8	24
Davidianae	E. shennongjiaense	Hubei, Wufeng	C. Zhang Zhang175	BNU	1	100	42	2.4	7	4	135	76	43	10	25
Dolichocerae	E. simplicifolium	Guizhou, Suiyang	C. Zhang Zhang224	BNU	1	131.4	53.7	2.4	4.3	5.9	121.2	124.9	54.9	3.9	27.9
Dolichocerae	E. simplicifolium	Guizhou, Suiyang	C. Zhang Zhang224	BNU	1	111.9	48.2	2.3	4.2	5.4	121.9	111.8	44.6	4.3	26.4
Dolichocerae	E. simplicifolium	Guizhou, Suiyang	C. Zhang Zhang224	BNU	1	143.5	53.4	2.7	7.2	6.7	116.6	130.9	50.6	5.8	40.4
Dolichocerae	E. simplicifolium	Guizhou, Suiyang	C. Zhang Zhang224	BNU	1	129.4	47.9	2.7	5	6.6	117.1	125	47.3	5.1	30.7
Dolichocerae	E. simplicifolium	Guizhou, Suiyang	C. Zhang Zhang224	BNU	1	109.3	43.6	2.5	4.9	4.4	142.5	95.3	38.7	6.7	22.2
Dolichocerae	E. simplicifolium	Guizhou, Suiyang	C. Zhang Zhang224	BNU	1	120.8	49.3	2.5	7.3	4.7	131.1	105.1	47.1	10	34.2
Dolichocerae	E. simplicifolium	Guizhou, Suiyang	C. Zhang Zhang224	BNU	1	119.3	46.6	2.6	9.4	5	108.4	108.1	46.7	9.4	41
Dolichocerae	E. simplicifolium	Guizhou, Suiyang	C. Zhang Zhang224	BNU	1	138.1	55.2	2.5	7.5	5.1	107.3	130	60.9	7.1	26.5
Dolichocerae	E. simplicifolium	Guizhou, Suiyang	C. Zhang Zhang224	BNU	1	121.2	53.1	2.3	5	5	110.5	112.9	55.2	6.8	25.3
Dolichocerae	E. simplicifolium	Guizhou, Suiyang	C. Zhang Zhang224	BNU	1	135.8	53.3	2.5	11.1	5.9	106.1	118.1	53.1	8	25.4
Dolichocerae	E. simplicifolium	Guizhou, Suiyang	C. Zhang Zhang224	BNU	1	122.7	47.5	2.6	6.2	6.7	131.3	108.1	45.5	6.1	29.6
Dolichocerae	E. simplicifolium	Guizhou, Suiyang	C. Zhang Zhang224	BNU	1	116.6	42.3	2.8	5.5	7.1	101.1	100.9	36.7	4.8	19.6
Dolichocerae	E. simplicifolium	Guizhou, Suiyang	C. Zhang Zhang224	BNU	1	124	47.2	2.6	6	6.6	96.8	113.4	45	6.7	24.1
Dolichocerae	E. simplicifolium	Guizhou, Suiyang	C. Zhang Zhang224	BNU	1	138.2	56.8	2.4	7.3	4.4	142.6	127.5	57.5	6.7	30.6
Dolichocerae	E. simplicifolium	Guizhou, Suiyang	C. Zhang Zhang224	BNU	1	141.4	61	2.3	7.9	5.3	119.2	134.9	65.1	7.5	29.5
Dolichocerae	E. simplicifolium	Guizhou, Suiyang	C. Zhang Zhang224	BNU	1	119.6	39	3.1	9.6	3.6	97.8	97.9	39.6	8.8	25.9
Dolichocerae	E. simplicifolium	Guizhou, Suiyang	C. Zhang Zhang223	BNU	1	141.8	90.4	1.6	29.7	4.2	36	0	0	0	0
Dolichocerae	E. simplicifolium	Guizhou, Suiyang	C. Zhang Zhang223	BNU	1	99.6	52.4	1.9	10.8	4.3	45.1	0	0	0	0
Dolichocerae	E. simplicifolium	Guizhou, Suiyang	C. Zhang Zhang223	BNU	1	175.7	115.4	1.5	28.8	4.2	43.2	0	0	0	0
Dolichocerae	E. simplicifolium	Guizhou, Suiyang	C. Zhang Zhang223	BNU	1	183.6	119.7	1.5	32.5	3.9	62.7	0	0	0	0
Dolichocerae	E. simplicifolium	Guizhou, Suiyang	C. Zhang Zhang223	BNU	1	172.6	102.5	1.7	36.8	4.3	51.4	0	0	0	0
Dolichocerae	E. simplicifolium	Guizhou, Suiyang	C. Zhang Zhang223	BNU	1	133	70.1	1.9	22.3	4.6	52.4	0	0	0	0
Dolichocerae	E. simplicifolium	Guizhou, Suiyang	C. Zhang Zhang223	BNU	1	154.6	79	2	28.1	4.3	73.5	0	0	0	0
Dolichocerae	E. simplicifolium	Guizhou, Suiyang	C. Zhang Zhang223	BNU	1	178.2	98.6	1.8	26.2	3.9	59.4	0	0	0	0
Dolichocerae	E. simplicifolium	Guizhou, Suiyang	C. Zhang Zhang223	BNU	1	119.6	48.6	2.5	5.1	4.4	80.3	119.6	45.2	3.5	17.8
Dolichocerae	E. simplicifolium	Guizhou, Suiyang	C. Zhang Zhang223	BNU	1	181.9	106.5	1.7	35.5	3.9	61.3	0	0	0	0
Dolichocerae	E. simplicifolium	Guizhou, Suiyang	C. Zhang Zhang223	BNU	1	172.5	96.4	1.8	29.5	3.3	47.6	0	0	0	0
Dolichocerae	E. simplicifolium	Guizhou, Suiyang	C. Zhang Zhang223	BNU	1	155.4	87.7	1.8	25.7	4.3	45.1	0	0	0	0
Dolichocerae	E. simplicifolium	Guizhou, Suiyang	C. Zhang Zhang223	BNU	1	189.7	107.5	1.8	29.1	4.5	54.3	0	0	0	0
Dolichocerae	E. simplicifolium	Guizhou, Suiyang	C. Zhang Zhang223	BNU	1	162.6	90.5	1.8	30.6	4.5	52.7	0	0	0	0
Dolichocerae	E. simplicifolium	Guizhou, Suiyang	C. Zhang Zhang223	BNU	1	140.8	76.7	1.8	24.9	4.1	66.4	0	0	0	0
Dolichocerae	E. simplicifolium	Guizhou, Suiyang	C. Zhang Zhang223	BNU	1	146.8	75.4	1.9	22.1	5.5	67	0	0	0	0
Dolichocerae	E. simplicifolium	Guizhou, Suiyang	C. Zhang Zhang223	BNU	1	158	80.6	2	28.1	4.6	69.9	0	0	0	0
Dolichocerae	E. simplicifolium	Guizhou, Suiyang	C. Zhang Zhang223	BNU	1	145.3	74	2	21.2	4.5	54.3	0	0	0	0
Dolichocerae	E. simplicifolium	Guizhou, Suiyang	C. Zhang Zhang223	BNU	1	159.4	102.4	1.6	31.2	4.6	60.8	0	0	0	0
Dolichocerae	E. simplicifolium	Guizhou, Suiyang	C. Zhang Zhang223	BNU	1	119.6	48.6	2.5	5.1	4.4	80.3	119.6	45.2	3.5	17.8
Brachycerae	E. sp1	Hubei, badong	C. Zhang Zhang160	BNU	2	125.7	36.8	3.4	7.1	3.1	136.3	117.8	32.1	2	30.3
Brachycerae	E. sp1	Hubei, badong	C. Zhang Zhang160	BNU	2	106.3	28.8	3.7	4.1	2.7	81	104.1	24	0.7	18.2
Brachycerae	E. sp1	Hubei, badong	C. Zhang Zhang160	BNU	2	108.6	30.8	3.5	4.8	3.6	83.1	84.8	21	4	22.3
Brachycerae	E. sp1	Hubei, badong	C. Zhang Zhang160	BNU	2	96.4	24.6	3.9	3.3	3.6	81.1	83.7	20.7	4	23
Brachycerae	E. sp1	Hubei, badong	C. Zhang Zhang160	BNU	2	120.3	33.4	3.6	3.7	3.4	132	93.9	29.7	2.2	31.3
Brachycerae	E. sp1	Hubei, badong	C. Zhang Zhang160	BNU	2	116.8	29.5	4	2.8	3.3	120.9	97	23.8	1.7	20.5
Brachycerae	E. sp1	Hubei, badong	C. Zhang Zhang160	BNU	2	94.4	23.8	4	1.5	3.8	65.7	84.8	23	0.3	23.7
Brachycerae	E. sp1	Hubei, badong	C. Zhang Zhang160	BNU	2	86.1	22.4	3.8	1.7	3.3	73.5	89.3	21.9	1.5	17.8
Brachycerae	E. sp1	Hubei, badong	C. Zhang Zhang160	BNU	2	106	33.7	3.1	5.2	3.2	125.5	113.5	30.1	2.9	31.1
Brachycerae	E. sp1	Hubei, badong	C. Zhang Zhang160	BNU	2	113.7	38.8	2.9	6.3	3.2	102.1	108.7	33.6	3.2	35.5
Brachycerae	E. stellulatum	Hubei, Wudangshan	C. Zhang Zhang198	BNU	1	81.4	50.5	1.6	12.8	2.7	97.7	85.3	57.6	12.9	25.2
Brachycerae	E. stellulatum	Hubei, Wudangshan	C. Zhang Zhang198	BNU	1	104.9	53.1	2	10.8	2.9	112.5	97	54.4	11.7	24.7
Brachycerae	E. stellulatum	Hubei, Wudangshan	C. Zhang Zhang198	BNU	1	79	50.2	1.6	8.4	4.5	88.8	66	41.6	11.3	18.6
Brachycerae	E. stellulatum	Hubei, Wudangshan	C. Zhang Zhang198	BNU	1	85.3	55.9	1.5	11.3	3.5	88.8	76.5	51.6	10.8	20.4
Brachycerae	E. stellulatum	Hubei, Wudangshan	C. Zhang Zhang198	BNU	1	91.3	50	1.8	10.8	3.1	85	76.1	44	11	19.4
Brachycerae	E. stellulatum	Hubei, Wudangshan	C. Zhang Zhang198	BNU	1	97.6	54.6	1.8	15.6	3.7	95.4	85.9	48.5	12.1	29.7
Brachycerae	E. stellulatum	Hubei, Wudangshan	C. Zhang Zhang198	BNU	1	113.9	69	1.7	22.8	2.4	106.4	94.8	63.2	17.6	31.4
Brachycerae	E. stellulatum	Hubei, Wudangshan	C. Zhang Zhang198	BNU	1	79.7	48.5	1.6	10.3	2.9	84.5	62.2	40.8	8.6	16.7
Brachycerae	E. stellulatum	Hubei, Wudangshan	C. Zhang Zhang198	BNU	1	112.4	67.2	1.7	15	2.6	94.7	100.1	63.1	13.1	31.6
Brachycerae	E. stellulatum	Hubei, Wudangshan	C. Zhang Zhang198	BNU	1	109.6	65.5	1.7	14.7	2.3	136.9	87.6	55.9	12.6	24.8
Brachycerae	E. stellulatum	Hubei, Wudangshan	C. Zhang Zhang198	BNU	1	84	43	2	9.6	3.3	104	75.3	40.4	8.5	20.8
Brachycerae	E. stellulatum	Hubei, Wudangshan	C. Zhang Zhang198	BNU	1	102.5	51.1	2	13.7	3.1	133.8	87.1	47.5	11.1	25.5
Brachycerae	E. stellulatum	Hubei, Wudangshan	C. Zhang Zhang198	BNU	1	138.3	73.3	1.9	22.7	2.5	147.5	120.7	70.6	18.1	27
Brachycerae	E. stellulatum	Hubei, Wudangshan	C. Zhang Zhang198	BNU	1	119.6	61.7	1.9	15.5	3.1	120.1	106	57.5	11.1	22
Brachycerae	E. stellulatum	Hubei, Wudangshan	C. Zhang Zhang198	BNU	1	109.9	71.1	1.5	18.7	2.7	116.8	102.5	73	15.6	22.4
Brachycerae	E. stellulatum	Hubei, Wudangshan	C. Zhang Zhang198	BNU	1	103.3	59	1.8	15	2.9	123.3	88.5	56.5	12	23.9
Dolichocerae	E. sutchuenense	Hubei, Shennongjia	C. Zhang Zhang701	BNU	1	59.8	30.8	1.9	4.6	6.7	73	57.2	31.9	4.3	10.2
Dolichocerae	E. sutchuenense	Hubei, Shennongjia	C. Zhang Zhang701	BNU	1	85.6	40.1	2.1	6	6.7	87.2	75.2	37.6	8.4	18
Dolichocerae	E. sutchuenense	Hubei, Shennongjia	C. Zhang Zhang701	BNU	1	69.1	33	2.1	3.8	5.8	67.9	58.1	31	4.4	7.9
Dolichocerae	E. sutchuenense	Hubei, Shennongjia	C. Zhang Zhang701	BNU	1	56.5	31.1	1.8	4.5	6	62	56.1	31.2	4.2	8.2
Dolichocerae	E. sutchuenense	Hubei, Shennongjia	C. Zhang Zhang701	BNU	1	75.3	33.4	2.3	6.6	5.9	64	67.6	33.3	5.9	12.6
Dolichocerae	E. sutchuenense	Hubei, Shennongjia	C. Zhang Zhang701	BNU	1	64.9	26	2.5	3.1	5.9	59	49.1	23.9	2.8	8.2
Dolichocerae	E. sutchuenense	Hubei, Shennongjia	C. Zhang Zhang701	BNU	1	56.9	31	1.8	4.4	5.3	83.5	54.3	27.8	5.2	11.8
Dolichocerae	E. sutchuenense	Hubei, Shennongjia	C. Zhang Zhang701	BNU	1	64.3	30.8	2.1	3	5.5	60.1	54.4	30.2	4.2	9.3
Dolichocerae	E. sutchuenense	Hubei, Shennongjia	C. Zhang Zhang701	BNU	1	62	28.9	2.1	4.6	5.4	55.7	56.7	29	5.5	11
Dolichocerae	E. sutchuenense	Hubei, Shennongjia	C. Zhang Zhang701	BNU	1	64.4	32	2	6	6.2	63.8	59.3	28.1	7	13.2
Dolichocerae	E. sutchuenense	Hubei, Shennongjia	C. Zhang Zhang701	BNU	1	60.6	42.6	1.4	8.2	4.2	93.3	57.3	41.4	9.6	13.8
Dolichocerae	E. sutchuenense	Hubei, Shennongjia	C. Zhang Zhang701	BNU	1	63	41.9	1.5	9.9	6	87.6	62	41.3	10.5	21.3
Dolichocerae	E. sutchuenense	Hubei, Shennongjia	C. Zhang Zhang701	BNU	1	53	36.3	1.5	6.8	6.4	80.6	52	37.1	7.5	13.4
Dolichocerae	E. sutchuenense	Hubei, Shennongjia	C. Zhang Zhang701	BNU	1	53.9	33.5	1.6	7.5	5.7	95.7	54.9	35	8.3	15.9
Dolichocerae	E. sutchuenense	Hubei, Shennongjia	C. Zhang Zhang701	BNU	1	60.7	33	1.8	5.8	6.7	78.3	56.9	35	7	13.4
Dolichocerae	E. sutchuenense	Hubei, Shennongjia	C. Zhang Zhang701	BNU	1	60.2	32	1.9	4.8	5.2	83.8	48.1	28.5	5.6	9.6
Dolichocerae	E. sutchuenense	Hubei, Shennongjia	C. Zhang Zhang701	BNU	1	58.8	30.2	1.9	4.1	6.5	71.9	54.3	27	3.7	10.4
Dolichocerae	E. sutchuenense	Hubei, Shennongjia	C. Zhang Zhang701	BNU	1	50.4	33.8	1.5	5.8	6.4	60.1	51	32.1	7.8	10.6
Dolichocerae	E. sutchuenense	Hubei, Shennongjia	C. Zhang Zhang701	BNU	1	65.6	34.6	1.9	7	6.7	99.5	64.1	39.8	8.6	13.4
Dolichocerae	E. tianmenshanense	Hunan, Zhangjiajie	C. Zhang Zhang209	BNU	1	76.9	33.9	2.3	4.7	4	82.5	63.6	34.4	6.1	13.3
Dolichocerae	E. tianmenshanense	Hunan, Zhangjiajie	C. Zhang Zhang209	BNU	1	68.2	38.7	1.8	9.5	3.8	92.1	65	36.3	6	20.4
Dolichocerae	E. tianmenshanense	Hunan, Zhangjiajie	C. Zhang Zhang209	BNU	1	66.9	30.8	2.2	6.8	3.4	67.5	53.4	27.5	5.3	13.1
Dolichocerae	E. tianmenshanense	Hunan, Zhangjiajie	C. Zhang Zhang209	BNU	1	66.9	36	1.9	5.6	5.2	76	60.5	31.2	5.4	15.2
Dolichocerae	E. tianmenshanense	Hunan, Zhangjiajie	C. Zhang Zhang209	BNU	1	70.8	32.5	2.2	4.9	3.4	78.2	57.1	29.5	5.6	13.2
Dolichocerae	E. tianmenshanense	Hunan, Zhangjiajie	C. Zhang Zhang209	BNU	1	59.4	31	1.9	4.5	4.6	68.8	54	29.2	3.4	11.1
Dolichocerae	E. tianmenshanense	Hunan, Zhangjiajie	C. Zhang Zhang209	BNU	1	62.4	32	1.9	6.2	4.6	67.4	57.1	29.6	4.1	13
Dolichocerae	E. tianmenshanense	Hunan, Zhangjiajie	C. Zhang Zhang209	BNU	1	70.7	41.6	1.7	10.6	5.4	83.1	67.3	40	10.4	14.3
Dolichocerae	E. tianmenshanense	Hunan, Zhangjiajie	C. Zhang Zhang209	BNU	1	65.7	35.1	1.9	5.2	4.9	65.5	60.7	34.3	4.9	13.7
Dolichocerae	E. tianmenshanense	Hunan, Zhangjiajie	C. Zhang Zhang209	BNU	1	61.4	32.3	1.9	4.4	4.7	68.3	55.5	30.5	3.7	10.7
Dolichocerae	E. tianmenshanense	Hunan, Zhangjiajie	C. Zhang Zhang209	BNU	1	57.2	29.3	2	7.9	6.5	82.3	55.3	31.7	8.1	17
Dolichocerae	E. tianmenshanense	Hunan, Zhangjiajie	C. Zhang Zhang209	BNU	1	71.1	37.5	1.9	5.3	4.1	74.6	64.6	34.8	3.8	13.5
Dolichocerae	E. tianmenshanense	Hunan, Zhangjiajie	C. Zhang Zhang209	BNU	1	55.8	27.3	2	4.8	5	68.5	49.5	23.4	4.5	14.8
Dolichocerae	E. tianmenshanense	Hunan, Zhangjiajie	C. Zhang Zhang209	BNU	1	68.3	37.7	1.8	5.5	4.7	72.7	54.6	31.8	2.5	15.1
Dolichocerae	E. tianmenshanense	Hunan, Zhangjiajie	C. Zhang Zhang209	BNU	1	61.5	30	2.1	6.4	5.2	70.7	54.4	30.3	4.3	15.2
Dolichocerae	E. tianmenshanense	Hunan, Zhangjiajie	C. Zhang Zhang209	BNU	1	66.7	34.7	1.9	6.8	4.7	82.2	61.1	31.5	4.4	17.1
Dolichocerae	E. tianmenshanense	Hunan, Zhangjiajie	C. Zhang Zhang209	BNU	1	78.4	38.2	2.1	5.6	3.8	95.4	62.6	33.9	6.8	14.9
Dolichocerae	E. tianmenshanense	Hunan, Zhangjiajie	C. Zhang Zhang209	BNU	1	66.4	34	1.9	6.2	4.8	76.2	58.6	31.8	5.3	14.4
Brachycerae	E. truncatum	Hunan, Baojing	C. Zhang Zhang308	BNU	2	77.6	49.5	1.6	0	3.3	118.3	60.9	44.1	-3.3	5
Brachycerae	E. truncatum	Hunan, Baojing	C. Zhang Zhang308	BNU	2	57.3	39.2	1.5	0.6	2.7	88.7	51.8	37.6	-1.6	3.3
Brachycerae	E. truncatum	Hunan, Baojing	C. Zhang Zhang308	BNU	2	102.8	66.3	1.6	0	1.6	147.8	88.5	61	-2.9	10.6
Brachycerae	E. truncatum	Hunan, Baojing	C. Zhang Zhang308	BNU	2	92.1	54.2	1.7	0	2.1	139.1	79.2	49.8	-5.2	6.4
Brachycerae	E. truncatum	Hunan, Baojing	C. Zhang Zhang308	BNU	2	73.3	48.7	1.5	0	1.9	105.3	59.6	43.2	-4.9	7.1
Brachycerae	E. truncatum	Hunan, Baojing	C. Zhang Zhang308	BNU	2	74.7	50.7	1.5	0	1.8	132.6	59.7	42.6	-1.5	0.8
Brachycerae	E. truncatum	Hunan, Baojing	C. Zhang Zhang308	BNU	2	82.9	53.8	1.5	0	2.6	119.3	75.5	48.6	-4.3	3.2
Brachycerae	E. truncatum	Hunan, Baojing	C. Zhang Zhang308	BNU	2	67.3	44.7	1.5	0	2	104.5	58.7	39.2	-2.2	2.7
Brachycerae	E. truncatum	Hunan, Baojing	C. Zhang Zhang308	BNU	2	75.2	54.7	1.4	0	2.8	105.3	56.9	42.1	-1.8	2.4
Brachycerae	E. truncatum	Hunan, Baojing	C. Zhang Zhang308	BNU	2	67.1	52.2	1.3	0	2.6	139.7	53.7	41.8	-2.4	2.9
Brachycerae	E. truncatum	Hunan, Baojing	C. Zhang Zhang308	BNU	2	63.5	44.9	1.4	0	2.1	92.1	55.1	43.3	-2.5	5.4
Brachycerae	E. truncatum	Hunan, Baojing	C. Zhang Zhang308	BNU	2	73.2	43.6	1.7	0	2.1	111.1	59.8	39.7	-1.7	4.3
Brachycerae	E. truncatum	Hunan, Baojing	C. Zhang Zhang308	BNU	2	67.7	44.8	1.5	0	1.9	80.1	50.7	37.3	-1.3	5.9
Brachycerae	E. truncatum	Hunan, Baojing	C. Zhang Zhang308	BNU	2	74.2	52.9	1.4	0	2.7	100.7	59.9	45.3	1.8	4.3
Brachycerae	E. truncatum	Hunan, Baojing	C. Zhang Zhang308	BNU	2	82.4	51.2	1.6	0	2.5	128.8	69.9	47.6	-4.7	3.2
Brachycerae	E. truncatum	Hunan, Baojing	C. Zhang Zhang308	BNU	2	84.4	63.7	1.3	0	2	121.4	71.2	56.1	-2.2	2.4
Brachycerae	E. truncatum	Hunan, Baojing	C. Zhang Zhang308	BNU	2	147.3	70.7	2.1	0	1.6	183	127.1	67.5	-0.8	20.5
Brachycerae	E. truncatum	Hunan, Baojing	C. Zhang Zhang308	BNU	2	118.2	57.1	2.1	0	3.6	151.4	104.1	50.3	-1.7	4
Brachycerae	E. truncatum	Hunan, Baojing	C. Zhang Zhang308	BNU	2	128.1	60.6	2.1	0	2.4	171.7	101.7	47.6	-2.8	6.4
Davidianae	E. wushanense	Hubei, Shennongjia	C. Zhang Zhang191	BNU	1	135.6	40.4	3.4	8	2.5	129	135.3	36.6	6.1	38
Davidianae	E. wushanense	Hubei, Shennongjia	C. Zhang Zhang191	BNU	1	134	35.1	3.8	5.4	2.8	128.4	128.7	33.2	1.9	26.8
Davidianae	E. wushanense	Hubei, Shennongjia	C. Zhang Zhang191	BNU	1	120.9	45	2.7	4.5	2.1	118.6	128.1	42	5.2	16.2
Davidianae	E. wushanense	Hubei, Shennongjia	C. Zhang Zhang191	BNU	1	152.5	46.4	3.3	6.5	2.4	124.4	161.1	50.7	1.7	38.3
Davidianae	E. wushanense	Hubei, Shennongjia	C. Zhang Zhang191	BNU	1	122.5	35.2	3.5	5	2.4	133.9	133.6	34	2.4	33.4
Davidianae	E. wushanense	Hubei, Shennongjia	C. Zhang Zhang191	BNU	1	122.8	34.2	3.6	6.3	2.4	127	110.1	29	2.6	25.7
Davidianae	E. wushanense	Hubei, Shennongjia	C. Zhang Zhang191	BNU	1	149.5	46.5	3.2	2.5	2.6	143.3	148.6	39.4	0	30.4
Davidianae	E. wushanense	Hubei, Shennongjia	C. Zhang Zhang191	BNU	1	121.4	43.9	2.8	7.2	1.8	104	129.5	38	7.2	26.1
Davidianae	E. wushanense	Hubei, Shennongjia	C. Zhang Zhang191	BNU	1	135.6	42.6	3.2	6.6	2.6	149.6	132.5	41.3	4.1	23.6
Davidianae	E. wushanense	Hubei, Shennongjia	C. Zhang Zhang191	BNU	1	142.7	45.2	3.2	12.1	2.5	101.4	148	38.2	7.8	42.6
Davidianae	E. wushanense	Hubei, Shennongjia	C. Zhang Zhang191	BNU	1	132.7	38.4	3.5	5.6	2.3	144.8	133.1	33.3	0.9	25.8
Davidianae	E. wushanense	Hubei, Shennongjia	C. Zhang Zhang191	BNU	1	149.9	37.6	4	5	2.2	121.9	129.6	34.5	0	23.2
Davidianae	E. wushanense	Hubei, Shennongjia	C. Zhang Zhang191	BNU	1	102.5	27.2	3.8	2.8	2.5	113.9	92	26.4	2.1	17.4
Davidianae	E. wushanense	Hubei, Shennongjia	C. Zhang Zhang191	BNU	1	142.8	37.1	3.8	7.9	2.1	126.9	138.1	40.4	5	35.9
Davidianae	E. wushanense	Hubei, Shennongjia	C. Zhang Zhang191	BNU	1	123.9	42	3	6.1	2.2	96.6	119	37.5	4.9	29.4
Davidianae	E. wushanense	Hubei, Shennongjia	C. Zhang Zhang191	BNU	1	124.9	33.9	3.7	3.6	1.8	114.2	125.4	37.7	2.3	21.4
Davidianae	E. xichangense	Sichuan, Xichang	C. Zhang Zhang302	BNU	0	66.9	42.6	1.6	14.2	4.7	80.9	50.9	39.4	14.9	23.4
Davidianae	E. xichangense	Sichuan, Xichang	C. Zhang Zhang302	BNU	0	65.7	43.6	1.5	12.7	4.8	104.5	54.6	38.7	11.7	14.4
Davidianae	E. xichangense	Sichuan, Xichang	C. Zhang Zhang302	BNU	0	58.4	34	1.7	8	4.1	123.9	46	34.3	7.7	17.5
Davidianae	E. xichangense	Sichuan, Xichang	C. Zhang Zhang302	BNU	0	72.8	44	1.7	12.6	4	122.9	62	41	14	23
Davidianae	E. xichangense	Sichuan, Xichang	C. Zhang Zhang302	BNU	0	49.5	33.7	1.5	9	4.8	103.3	39.2	34.3	5	16
Davidianae	E. xichangense	Sichuan, Xichang	C. Zhang Zhang302	BNU	0	47.6	36.7	1.3	12.2	5.2	127	46.5	36.6	9.4	19.9
Davidianae	E. xichangense	Sichuan, Xichang	C. Zhang Zhang302	BNU	0	46.2	28.9	1.6	4.7	5.8	105.1	46.1	32.7	7.8	16.8
Davidianae	E. xichangense	Sichuan, Xichang	C. Zhang Zhang302	BNU	0	70	44.7	1.6	10.2	4.6	110.8	61.3	47.3	14.4	17.5
Davidianae	E. xichangense	Sichuan, Xichang	C. Zhang Zhang302	BNU	0	51.6	33.1	1.6	8.9	4.6	76.9	40.7	28.4	5.8	15
Davidianae	E. xichangense	Sichuan, Xichang	C. Zhang Zhang302	BNU	0	51.6	34.4	1.5	8.9	4.4	67.6	41	32.7	9.4	14.1
Davidianae	E. xichangense	Sichuan, Xichang	C. Zhang Zhang302	BNU	0	42.1	24.9	1.7	5.3	5.3	51.8	36.6	21.8	5.1	13.2
Davidianae	E. xichangense	Sichuan, Xichang	C. Zhang Zhang302	BNU	0	40.4	27	1.5	5	3.3	99	44.8	28.3	11.5	12.8
Davidianae	E. xichangense	Sichuan, Xichang	C. Zhang Zhang302	BNU	0	51.2	33.4	1.5	6.5	4.9	112	48.8	32.6	13.2	18.5
Davidianae	E. xichangense	Sichuan, Xichang	C. Zhang Zhang302	BNU	0	52.5	33.5	1.6	4.9	4.4	116.5	44.7	31.4	4.1	11.5
Davidianae	E. xichangense	Sichuan, Xichang	C. Zhang Zhang302	BNU	0	67.4	40.1	1.7	9.1	5.5	147	37.9	24.1	4	9.5
Davidianae	E. xichangense	Sichuan, Xichang	C. Zhang Zhang302	BNU	0	37.8	25.1	1.5	4.6	3.8	134.7	34.9	28.3	5.1	11.7
Davidianae	E. xichangense	Sichuan, Xichang	C. Zhang Zhang302	BNU	0	57.4	33.2	1.7	9.2	2.9	160.8	47.6	28.6	8	13.5
Davidianae	E. xichangense	Sichuan, Xichang	C. Zhang Zhang302	BNU	0	85.9	33.5	2.6	4.2	4.3	136.3	78.2	35.6	8.2	15.6
Davidianae	E. xichangense	Sichuan, Xichang	C. Zhang Zhang302	BNU	0	60.7	31.3	1.9	5.9	3.3	99	45.5	26.9	3.1	16.3
Davidianae	E. xichangense	Sichuan, Xichang	C. Zhang Zhang302	BNU	0	62.2	32.9	1.9	6.1	3.3	167.4	53	33	8.5	19.3
Dolichocerae	E. yinjiangense	Guizhou, Yinjiang	C. Zhang Zhang297	BNU	1	101.2	38.4	2.6	4.8	6.4	89.8	90.9	38.5	6.3	27.1
Dolichocerae	E. yinjiangense	Guizhou, Yinjiang	C. Zhang Zhang297	BNU	1	95.3	35.3	2.7	3.4	5.6	83.8	83.6	30.4	4.1	23.9
Dolichocerae	E. yinjiangense	Guizhou, Yinjiang	C. Zhang Zhang297	BNU	1	81.6	29.5	2.8	4.3	4.3	83.2	68.9	25.6	2.8	10.8
Dolichocerae	E. yinjiangense	Guizhou, Yinjiang	C. Zhang Zhang297	BNU	1	104.8	39.6	2.6	6.4	4.4	85.4	93.7	38.7	8	21.2
Dolichocerae	E. yinjiangense	Guizhou, Yinjiang	C. Zhang Zhang297	BNU	1	110.5	42.3	2.6	6.9	6.8	96.1	94.6	46.1	3.5	20.7
Dolichocerae	E. yinjiangense	Guizhou, Yinjiang	C. Zhang Zhang297	BNU	1	102.8	38	2.7	6	3.5	98.4	91.3	36.6	8.1	17.4
Dolichocerae	E. yinjiangense	Guizhou, Yinjiang	C. Zhang Zhang297	BNU	1	86.8	33.1	2.6	4.3	4	96.1	79.6	31.9	4.7	12.1
Dolichocerae	E. yinjiangense	Guizhou, Yinjiang	C. Zhang Zhang297	BNU	1	111.8	48.8	2.3	4.6	4.7	118.1	114.9	50.9	4.6	37.8
Dolichocerae	E. yinjiangense	Guizhou, Yinjiang	C. Zhang Zhang297	BNU	1	104.2	43.3	2.4	3.8	4.4	120.1	102.9	49.6	6.7	25.5
Dolichocerae	E. yinjiangense	Guizhou, Yinjiang	C. Zhang Zhang297	BNU	1	115	45.9	2.5	4.4	4.8	115.2	112.1	51	4.4	34.4
Dolichocerae	E. yinjiangense	Guizhou, Yinjiang	C. Zhang Zhang297	BNU	1	106.6	40.4	2.6	4.3	5	115.2	93.9	40.7	2.5	24.9
Dolichocerae	E. yinjiangense	Guizhou, Yinjiang	C. Zhang Zhang297	BNU	1	99	46.2	2.1	5.5	5.9	83.4	93.2	41.1	6.5	21.7
Dolichocerae	E. yinjiangense	Guizhou, Yinjiang	C. Zhang Zhang297	BNU	1	86.9	40.1	2.2	3.9	5.3	83.2	82.4	36.8	2.4	15.7
Dolichocerae	E. zhushanense	Hubei, Zhushan	C. Zhang Zhang199	BNU	2	136	58.5	2.3	10.4	2.7	93.9	132	54.1	10.2	45.9
Dolichocerae	E. zhushanense	Hubei, Zhushan	C. Zhang Zhang199	BNU	2	107.8	36.5	3	11.3	3.6	84.4	94.5	38.3	11.9	21.6
Dolichocerae	E. zhushanense	Hubei, Zhushan	C. Zhang Zhang199	BNU	2	139.8	65	2.2	15	4.1	115	120.9	56.7	10.6	41.9
Dolichocerae	E. zhushanense	Hubei, Zhushan	C. Zhang Zhang199	BNU	2	94.7	39.2	2.4	5.5	4.3	106.2	88.6	38.8	4.3	23.7
Dolichocerae	E. zhushanense	Hubei, Zhushan	C. Zhang Zhang199	BNU	2	90.3	46.5	1.9	8.5	4.2	99.8	90.2	41.8	7.1	18.9
Dolichocerae	E. zhushanense	Hubei, Zhushan	C. Zhang Zhang199	BNU	2	111.5	52.7	2.1	8.2	3.3	117.5	113.5	50.2	9.8	21.8
Dolichocerae	E. zhushanense	Hubei, Zhushan	C. Zhang Zhang199	BNU	2	113.3	43.9	2.6	11.9	4.3	102.6	113.8	44	10.3	33.9
Dolichocerae	E. zhushanense	Hubei, Zhushan	C. Zhang Zhang199	BNU	2	97.3	32.7	3	5.8	5	68.7	87.7	33.3	2.9	20.5
Dolichocerae	E. zhushanense	Hubei, Zhushan	C. Zhang Zhang199	BNU	2	112.9	43.3	2.6	9.8	3.6	88	105	41.1	10.3	26.7
Dolichocerae	E. zhushanense	Hubei, Zhushan	C. Zhang Zhang199	BNU	2	127.2	41.8	3	9.8	3.3	114.7	105.9	38.5	10.2	29.2
Dolichocerae	E. zhushanense	Hubei, Zhushan	C. Zhang Zhang199	BNU	2	160.7	61.5	2.6	23.8	3.4	129.4	156.8	57	12.8	38.2
Dolichocerae	E. zhushanense	Hubei, Zhushan	C. Zhang Zhang199	BNU	2	143.9	45.6	3.2	4.8	3.1	123.7	119.9	39.8	4.4	26.9
Dolichocerae	E. zhushanense	Hubei, Zhushan	C. Zhang Zhang199	BNU	2	105.7	35	3	9.3	4.9	88.9	97.8	37.5	8.4	26.2
Dolichocerae	E. zhushanense	Hubei, Zhushan	C. Zhang Zhang199	BNU	2	111.6	45.4	2.5	11.9	3.5	129.2	103	46.8	14.3	28.1
Dolichocerae	E. zhushanense	Hubei, Zhushan	C. Zhang Zhang199	BNU	2	117.3	49	2.4	8.8	3.8	99.9	109.4	44.3	4.6	25.3
Dolichocerae	E. zhushanense	Hubei, Zhushan	C. Zhang Zhang199	BNU	2	137.8	58	2.4	11.1	4.5	102.8	116.9	43	4.3	23.9
Dolichocerae	E. zhushanense	Hubei, Zhushan	C. Zhang Zhang199	BNU	2	94.2	35.5	2.7	10.6	4.3	89.3	76	32.3	9.1	19.3
Dolichocerae	E. zhushanense	Hubei, Zhushan	C. Zhang Zhang199	BNU	2	92.5	28.7	3.2	6.6	2.8	77.9	91.8	32.4	5.9	18.8
Dolichocerae	E. zhushanense	Hubei, Zhushan	C. Zhang Zhang199	BNU	2	84.9	31.1	2.7	10.1	3	83.7	91	35.1	9.7	16.5
Dolichocerae	E. zhushanense	Hubei, Zhushan	C. Zhang Zhang199	BNU	2	99	42.6	2.3	8.6	2.7	101.5	89.9	41.2	6.2	22.9
Dolichocerae	E. zhushanense	Hubei, Zhushan	C. Zhang Zhang199	BNU	2	113.1	42.9	2.6	8.1	3.6	108.8	104	40.9	7.5	33.4
Dolichocerae	E. zhushanense	Hubei, Zhushan	C. Zhang Zhang199	BNU	2	103.1	39.8	2.6	9.2	3.5	94.8	99	37.5	7.7	22.9

## Sheet: Table S4
Table S4 Qualitative (QL) and quantitative (QN) data of reproductive characters in the morphometric analyses
Series	Species	Locality	Voucher	Herbarium	SpurR	SepalC	SpurC	Lamina	SepalL	SepalW	SpurL	SpurML	SpurMW	StamenL	PistilL
Dolichocerae	E. acuminatum	Emeishan, Sichuan	C. Zhang Zhang233	BNU	0	3	3	0	13.17	6.6	27.6	4.49	2.43	3.88	6.33
Dolichocerae	E. acuminatum	Emeishan, Sichuan	C. Zhang Zhang233	BNU	0	3	3	0	12.7	6.88	28.5	4.62	2.66	3.88	6.33
Dolichocerae	E. acuminatum	Emeishan, Sichuan	C. Zhang Zhang233	BNU	0	3	3	0	13.55	6.08	29.8	4.38	2.5	3.88	6.33
Dolichocerae	E. acuminatum	Emeishan, Sichuan	C. Zhang Zhang233	BNU	0	3	3	0	13.67	5.97	29.8	4.36	2.63	3.88	6.33
Dolichocerae	E. acuminatum	Emeishan, Sichuan	C. Zhang Zhang233	BNU	0	3	3	0	13.13	5.33	28.6	4.67	2.34	3.33	5.71
Dolichocerae	E. acuminatum	Emeishan, Sichuan	C. Zhang Zhang233	BNU	0	3	3	0	13.14	6.33	28.7	4.12	2.15	3.33	5.71
Dolichocerae	E. acuminatum	Emeishan, Sichuan	C. Zhang Zhang233	BNU	0	3	3	0	12.86	6.5	28	3.91	2.43	3.33	5.71
Dolichocerae	E. acuminatum	Emeishan, Sichuan	C. Zhang Zhang233	BNU	0	3	3	0	13.35	5.52	28.8	4.35	2.65	3.33	5.71
Dolichocerae	E. acuminatum	Emeishan, Sichuan	C. Zhang Zhang233	BNU	0	3	3	0	12.83	4.63	24.3	4.11	2.51	3.33	5.71
Dolichocerae	E. acuminatum	Emeishan, Sichuan	C. Zhang Zhang233	BNU	0	3	3	0	12.89	5.53	24.24	4.02	2.68	3.33	5.71
Dolichocerae	E. acuminatum	Emeishan, Sichuan	C. Zhang Zhang233	BNU	0	3	3	0	13.13	5.58	24.95	4.53	2.78	3.33	5.71
Dolichocerae	E. acuminatum	Emeishan, Sichuan	C. Zhang Zhang233	BNU	0	3	3	0	13.27	4.4	24.1	3.88	2.79	3.33	5.71
Dolichocerae	E. acuminatum	Emeishan, Sichuan	C. Zhang Zhang233	BNU	0	3	3	0	13.91	4.61	24.42	4.5	2.66	3.33	5.71
Dolichocerae	E. acuminatum	Emeishan, Sichuan	C. Zhang Zhang233	BNU	0	3	3	0	12.99	5.49	24.71	4.35	2.22	3.33	5.71
Dolichocerae	E. acuminatum	Emeishan, Sichuan	C. Zhang Zhang233	BNU	0	3	3	0	13.41	4.77	25.35	4.58	2.73	3.33	5.71
Dolichocerae	E. baojingense	Wufeng, Hunan	C. Zhang Zhang167	BNU	0	1	1	0	9.19	3.81	26.04	6.14	2.19	4.66	5.83
Dolichocerae	E. baojingense	Wufeng, Hunan	C. Zhang Zhang167	BNU	0	1	1	0	9.64	4.38	25.52	6.01	2.44	4.66	5.83
Dolichocerae	E. baojingense	Wufeng, Hunan	C. Zhang Zhang167	BNU	0	1	1	0	8.42	3.88	24.28	5.86	4.12	4.66	5.83
Dolichocerae	E. baojingense	Wufeng, Hunan	C. Zhang Zhang167	BNU	0	1	1	0	9.3	3.64	22.27	5.76	3.07	4.66	5.83
Dolichocerae	E. baojingense	Wufeng, Hunan	C. Zhang Zhang167	BNU	0	1	1	0	8.8	3.54	22	5.9	3.53	4.66	5.83
Dolichocerae	E. baojingense	Suining, Hunan	C. Zhang Zhang204	BNU	0	1	1	0	9.75	3.95	26.87	7.22	4.39	4.31	6.43
Dolichocerae	E. baojingense	Suining, Hunan	C. Zhang Zhang204	BNU	0	1	1	0	8.72	4.04	23.53	7.48	4.27	4.31	6.43
Dolichocerae	E. baojingense	Suining, Hunan	C. Zhang Zhang204	BNU	0	1	1	0	9	4.46	27.04	6.84	3.33	4.31	6.43
Dolichocerae	E. baojingense	Yongshun, Hunan	C. Zhang Zhang207	BNU	0	1	1	0	9.5	3.92	26.87	7.57	4.75	4.62	6.95
Dolichocerae	E. baojingense	Yongshun, Hunan	C. Zhang Zhang207	BNU	0	1	1	0	9.22	4.07	28.09	7.17	4.89	4.62	6.95
Dolichocerae	E. baojingense	Yongshun, Hunan	C. Zhang Zhang207	BNU	0	1	1	0	9.36	4.21	26.96	7.21	4.47	4.62	6.95
Dolichocerae	E. baojingense	Yongshun, Hunan	C. Zhang Zhang208	BNU	0	1	1	0	9.26	3.99	25.4	6.1	2.35	4.66	5.83
Dolichocerae	E. baojingense	Yongshun, Hunan	C. Zhang Zhang208	BNU	0	1	1	0	9.59	4.32	26.32	6.9	2.19	4.66	5.83
Dolichocerae	E. baojingense	Fenghuang, Hunan	C. Zhang Zhang306	BNU	0	1	1	0	10.11	4.15	26.4	6.4	4.25	4.32	7.19
Dolichocerae	E. baojingense	Fenghuang, Hunan	C. Zhang Zhang306	BNU	0	1	1	0	9.37	4.35	26.3	6.62	4.33	4.32	7.19
Dolichocerae	E. baojingense	Fenghuang, Hunan	C. Zhang Zhang306	BNU	0	1	1	0	9.6	4.35	26.61	7.21	4.59	4.32	7.19
Dolichocerae	E. baojingense	Longshan, Hunan	C. Zhang Zhang307	BNU	0	1	1	0	8.97	3.77	25.12	7.45	3.83	3.91	6.99
Dolichocerae	E. baojingense	Longshan, Hunan	C. Zhang Zhang307	BNU	0	1	1	0	8.66	4.07	26.07	7.23	3.91	3.91	6.99
Dolichocerae	E. baojingense	Longshan, Hunan	C. Zhang Zhang307	BNU	0	1	1	0	8.54	3.75	25.56	6.94	3.61	3.91	6.99
Dolichocerae	E. baojingense	Longshan, Hunan	C. Zhang Zhang307	BNU	0	1	1	0	8.78	4.07	26.62	6.52	3.64	3.91	6.99
Brachycerae	E. borealiguizhouense	Youyang, Chongqing	C. Zhang Zhang215	BNU	0	2	4	0	3.57	1.45	2.52	1.51	1.41	3.74	4.46
Brachycerae	E. borealiguizhouense	Youyang, Chongqing	C. Zhang Zhang215	BNU	0	2	4	0	4.01	1.48	2.57	1.37	1.35	3.74	4.46
Brachycerae	E. borealiguizhouense	Youyang, Chongqing	C. Zhang Zhang215	BNU	0	2	4	0	5.57	2.32	3.67	2.6	2	5.66	6.76
Brachycerae	E. borealiguizhouense	Youyang, Chongqing	C. Zhang Zhang215	BNU	0	2	4	0	5.62	2.14	3.44	2.54	1.81	5.66	6.76
Brachycerae	E. borealiguizhouense	Youyang, Chongqing	C. Zhang Zhang215	BNU	0	2	4	0	4.64	1.74	3.3	2.55	1.9	5.66	6.76
Brachycerae	E. borealiguizhouense	Youyang, Chongqing	C. Zhang Zhang215	BNU	0	2	4	0	3.89	1.45	2.36	1.55	1.45	3.83	4.36
Brachycerae	E. borealiguizhouense	Youyang, Chongqing	C. Zhang Zhang215	BNU	0	2	4	0	3.8	1.32	2.33	1.58	1.2	3.83	4.36
Brachycerae	E. borealiguizhouense	Youyang, Chongqing	C. Zhang Zhang215	BNU	0	2	4	0	4.39	1.77	2.28	1.42	0.92	3.83	4.36
Brachycerae	E. borealiguizhouense	Youyang, Chongqing	C. Zhang Zhang215	BNU	0	2	4	0	4.13	1.7	1.98	1.06	1.17	3.83	4.36
Brachycerae	E. borealiguizhouense	Youyang, Chongqing	C. Zhang Zhang215	BNU	0	2	4	0	3.13	1.47	2.1	1.5	1.41	3.37	3.37
Brachycerae	E. borealiguizhouense	Youyang, Chongqing	C. Zhang Zhang215	BNU	0	2	4	0	2.87	1.35	2.1	1.51	1.59	3.37	3.37
Brachycerae	E. brevicornu	Luonan, Shaanxi	C. Zhang Zhang201	BNU	1	0	1	0	6.6	2.9	2.09	1.44	1	2.44	3.59
Brachycerae	E. brevicornu	Luonan, Shaanxi	C. Zhang Zhang201	BNU	1	0	1	0	6.72	2.72	1.95	1.41	0.99	2.44	3.59
Brachycerae	E. brevicornu	Luonan, Shaanxi	C. Zhang Zhang201	BNU	1	0	1	0	6.47	2.77	2.12	1.46	1.12	2.44	3.59
Brachycerae	E. brevicornu	Luonan, Shaanxi	C. Zhang Zhang201	BNU	1	0	1	0	6.6	2.83	2.16	1.46	1.01	2.44	3.59
Brachycerae	E. brevicornu	Luonan, Shaanxi	C. Zhang Zhang201	BNU	1	0	1	0	6.41	2.53	1.87	1.39	1.14	2.62	3.23
Brachycerae	E. brevicornu	Luonan, Shaanxi	C. Zhang Zhang201	BNU	1	0	1	0	6.03	2.62	1.83	1.41	1.09	2.62	3.23
Campanulatae	E. campanulatum	Dujiangyan, Sichuan	C. Zhang Zhang274	BNU	0	2	1	1	2.25	0.86	0	6.55	5.04	2.49	4.45
Campanulatae	E. campanulatum	Dujiangyan, Sichuan	C. Zhang Zhang274	BNU	0	2	1	1	2.33	1.04	0	6.72	5.37	2.6	4.35
Campanulatae	E. campanulatum	Dujiangyan, Sichuan	C. Zhang Zhang274	BNU	0	2	1	1	2.25	1.1	0	6.89	5.2	2.68	4.32
Campanulatae	E. campanulatum	Dujiangyan, Sichuan	C. Zhang Zhang274	BNU	0	2	1	1	2.38	1	0	6.98	4.69	2.79	4.57
Campanulatae	E. campanulatum	Dujiangyan, Sichuan	C. Zhang Zhang274	BNU	0	2	1	1	2.52	1.23	0	6.85	4.91	2.87	4.61
Campanulatae	E. campanulatum	Dujiangyan, Sichuan	C. Zhang Zhang274	BNU	0	2	1	1	2.38	1.11	0	7.4	4.84	2.86	4.31
Campanulatae	E. campanulatum	Dujiangyan, Sichuan	C. Zhang Zhang274	BNU	0	2	1	1	2.71	1.26	0	6.97	4.35	2.46	4.43
Campanulatae	E. campanulatum	Dujiangyan, Sichuan	C. Zhang Zhang274	BNU	0	2	1	1	2.65	1.21	0	7.35	4.65	2.58	4.43
Dolichocerae	E. chlorandrum	Baoxing, Sichuan	C. Zhang Zhang283	BNU	0	1	1	0	13.67	4.16	26.85	6.12	4.56	4.1	6.28
Dolichocerae	E. chlorandrum	Baoxing, Sichuan	C. Zhang Zhang283	BNU	0	1	1	0	14.01	4.17	27.36	6.44	4.7	4.1	6.28
Dolichocerae	E. chlorandrum	Baoxing, Sichuan	C. Zhang Zhang283	BNU	0	1	1	0	14.06	4.17	28.59	5.84	5.28	4.1	6.28
Dolichocerae	E. chlorandrum	Baoxing, Sichuan	C. Zhang Zhang283	BNU	0	1	1	0	13.67	3.84	27.38	6.2	5.28	4.22	5.11
Dolichocerae	E. chlorandrum	Baoxing, Sichuan	C. Zhang Zhang283	BNU	0	1	1	0	12.69	3.84	27.28	4.9	4.16	4.22	5.11
Dolichocerae	E. chlorandrum	Baoxing, Sichuan	C. Zhang Zhang283	BNU	0	1	1	0	12.09	4.02	28.11	5.02	4.06	4.22	5.11
Dolichocerae	E. chlorandrum	Baoxing, Sichuan	C. Zhang Zhang283	BNU	0	1	1	0	13.74	4.11	27.33	5.4	3.87	4.22	5.11
Brachycerae	E. coactum	Huitong, Hunan	C. Zhang Zhang205	BNU	0	0	1	0	3.9	2.01	1.56	1.85	1.66	3.64	3.77
Brachycerae	E. coactum	Huitong, Hunan	C. Zhang Zhang205	BNU	0	0	1	0	3.59	1.95	1.61	1.71	1.81	3.64	3.77
Brachycerae	E. coactum	Huitong, Hunan	C. Zhang Zhang205	BNU	0	0	1	0	3.02	1.87	3.04	1.89	1.55	3.53	4.01
Brachycerae	E. coactum	Huitong, Hunan	C. Zhang Zhang205	BNU	0	0	1	0	3.64	1.99	2.57	1.7	1.41	3.53	4.01
Brachycerae	E. coactum	Huitong, Hunan	C. Zhang Zhang205	BNU	0	0	1	0	3.41	1.56	2.97	1.7	1.56	3.43	4.02
Brachycerae	E. coactum	Huitong, Hunan	C. Zhang Zhang205	BNU	0	0	1	0	3.04	1.27	2.59	1.67	1.43	3.43	4.02
Brachycerae	E. coactum	Huitong, Hunan	C. Zhang Zhang205	BNU	0	0	1	0	3.26	1.33	2.02	1.62	1.33	3.98	3.98
Brachycerae	E. coactum	Huitong, Hunan	C. Zhang Zhang205	BNU	0	0	1	0	3.44	1.39	2.32	1.79	1.36	3.98	3.98
Brachycerae	E. coactum	Huitong, Hunan	C. Zhang Zhang205	BNU	0	0	1	0	3.04	1.35	2.41	1.7	1.47	3.7	3.8
Brachycerae	E. coactum	Huitong, Hunan	C. Zhang Zhang205	BNU	0	0	1	0	2.83	1.21	2.28	1.65	1.32	3.7	3.8
Brachycerae	E. coactum	Huitong, Hunan	C. Zhang Zhang205	BNU	0	0	1	0	2.81	1.66	2.03	1.66	1.35	3.24	3.9
Brachycerae	E. coactum	Huitong, Hunan	C. Zhang Zhang205	BNU	0	0	1	0	2.86	1.2	2.05	1.73	1.28	3.24	3.9
Brachycerae	E. coactum	Huitong, Hunan	C. Zhang Zhang205	BNU	0	0	1	0	3.93	1.93	2.6	1.76	1.63	4.01	4.29
Brachycerae	E. coactum	Huitong, Hunan	C. Zhang Zhang205	BNU	0	0	1	0	3.05	1.44	2.35	1.55	1.51	3.5	3.5
Brachycerae	E. coactum	Huitong, Hunan	C. Zhang Zhang205	BNU	0	0	1	0	3.07	1.41	2.35	1.45	1.4	3.5	3.5
Brachycerae	E. coactum	Huitong, Hunan	C. Zhang Zhang205	BNU	0	0	1	0	3.96	1.55	2.29	1.64	1.5	3.28	3.97
Brachycerae	E. coactum	Huitong, Hunan	C. Zhang Zhang205	BNU	0	0	1	0	3.57	1.48	2.11	1.62	1.34	3.28	3.97
Brachycerae	E. coactum	Huitong, Hunan	C. Zhang Zhang205	BNU	0	0	1	0	3.92	2.01	2.83	1.66	1.53	3.54	4.69
Brachycerae	E. coactum	Huitong, Hunan	C. Zhang Zhang205	BNU	0	0	1	0	3.34	1.73	2.28	1.46	1.46	3.74	3.74
Brachycerae	E. coactum	Huitong, Hunan	C. Zhang Zhang205	BNU	0	0	1	0	3.39	1.7	1.95	1.6	1.64	3.74	3.74
Brachycerae	E. coactum	Huitong, Hunan	C. Zhang Zhang205	BNU	0	0	1	0	3.33	1.52	2.48	2	1.8	3.6	4.3
Brachycerae	E. coactum	Huitong, Hunan	C. Zhang Zhang205	BNU	0	0	1	0	3.35	2	2.25	1.43	1.48	3.35	3.93
Brachycerae	E. coactum	Huitong, Hunan	C. Zhang Zhang205	BNU	0	0	1	0	3.25	1.87	2.06	1.62	1.42	3.35	3.93
Brachycerae	E. coactum	Huitong, Hunan	C. Zhang Zhang205	BNU	0	0	1	0	3.92	1.87	2.75	1.84	1.77	3.74	3.74
Brachycerae	E. coactum	Huitong, Hunan	C. Zhang Zhang205	BNU	0	0	1	0	3.37	1.65	2.71	1.68	1.84	3.74	3.74
Brachycerae	E. coactum	Huitong, Hunan	C. Zhang Zhang205	BNU	0	0	1	0	2.87	1.55	1.9	1.74	1.36	3.72	3.72
Brachycerae	E. coactum	Huitong, Hunan	C. Zhang Zhang205	BNU	0	0	1	0	2.95	1.55	1.96	1.85	1.47	3.72	3.72
Brachycerae	E. coactum	Huitong, Hunan	C. Zhang Zhang205	BNU	0	0	1	0	3.76	1.67	2.6	1.71	1.52	3.94	4.23
Brachycerae	E. coactum	Huitong, Hunan	C. Zhang Zhang205	BNU	0	0	1	0	3.51	1.68	2.39	1.85	1.46	3.94	4.23
Brachycerae	E. daiguii	Longshan, Hunan	C. Zhang Zhang214	BNU	0	2	4	0	3.9	1.86	2.06	1.49	1.51	2.56	3.39
Brachycerae	E. daiguii	Longshan, Hunan	C. Zhang Zhang214	BNU	0	2	4	0	3.68	1.68	2.11	1.53	1.54	2.56	3.39
Brachycerae	E. daiguii	Longshan, Hunan	C. Zhang Zhang214	BNU	0	2	4	0	3.87	1.66	2.1	1.48	1.43	2.56	3.39
Brachycerae	E. daiguii	Longshan, Hunan	C. Zhang Zhang214	BNU	0	2	4	0	3.13	1.95	1.77	1.7	1.87	3.2	3.2
Brachycerae	E. daiguii	Longshan, Hunan	C. Zhang Zhang214	BNU	0	2	4	0	3.09	1.81	1.69	1.88	2.17	3.2	3.2
Brachycerae	E. daiguii	Longshan, Hunan	C. Zhang Zhang214	BNU	0	2	4	0	4.25	2.53	2.21	1.7	2	3.2	4.08
Brachycerae	E. daiguii	Longshan, Hunan	C. Zhang Zhang214	BNU	0	2	4	0	4.51	2.27	2.09	1.8	1.9	3.2	4.08
Brachycerae	E. daiguii	Longshan, Hunan	C. Zhang Zhang214	BNU	0	2	4	0	4.48	2.67	2.28	1.57	1.82	3.28	4.02
Brachycerae	E. daiguii	Longshan, Hunan	C. Zhang Zhang214	BNU	0	2	4	0	4.6	2.7	2.1	1.51	2.07	3.28	4.02
Brachycerae	E. daiguii	Longshan, Hunan	C. Zhang Zhang214	BNU	0	2	4	0	4.63	2.37	2.43	1.87	1.86	3.43	4.62
Brachycerae	E. daiguii	Longshan, Hunan	C. Zhang Zhang214	BNU	0	2	4	0	5.09	2.44	2.22	1.76	1.83	3.43	4.62
Davidianae	E. davidii	Baoxing, Sichuan	C. Zhang Zhang282	BNU	0	2	1	1	5.84	1.73	19.62	7.91	9.29	3.68	7.46
Davidianae	E. davidii	Baoxing, Sichuan	C. Zhang Zhang282	BNU	0	2	1	1	5.63	1.66	19.02	9.15	8.61	3.68	7.46
Davidianae	E. davidii	Baoxing, Sichuan	C. Zhang Zhang282	BNU	0	2	1	1	5.35	1.64	19.31	9.09	9.77	3.68	7.46
Davidianae	E. davidii	Baoxing, Sichuan	C. Zhang Zhang282	BNU	0	2	1	1	5.78	1.67	18.6	8.99	9.39	3.68	7.46
Davidianae	E. davidii	Baoxing, Sichuan	C. Zhang Zhang282	BNU	0	2	1	1	5.87	1.59	17.41	9.45	9	4.56	7.08
Davidianae	E. davidii	Baoxing, Sichuan	C. Zhang Zhang282	BNU	0	2	1	1	5.41	1.25	17.72	9.85	9.95	4.56	7.08
Davidianae	E. davidii	Baoxing, Sichuan	C. Zhang Zhang282	BNU	0	2	1	1	4.72	1.45	17.32	9.63	9.32	4.56	7.08
Davidianae	E. davidii	Baoxing, Sichuan	C. Zhang Zhang282	BNU	0	2	1	1	5.39	1.59	16.69	9.05	9.84	4.56	7.08
Davidianae	E. davidii	Baoxing, Sichuan	C. Zhang Zhang282	BNU	0	2	1	1	5.22	1.42	16.29	8.09	8.83	4.08	5.94
Davidianae	E. davidii	Baoxing, Sichuan	C. Zhang Zhang282	BNU	0	2	1	1	5.26	1.44	16.13	8.14	9.2	4.08	5.94
Davidianae	E. davidii	Baoxing, Sichuan	C. Zhang Zhang282	BNU	0	2	1	1	5.28	1.52	16.47	7.95	9.21	4.08	5.94
Davidianae	E. davidii	Baoxing, Sichuan	C. Zhang Zhang282	BNU	0	2	1	1	5.48	1.36	16.42	8.18	8.99	4.08	5.94
Davidianae	E. davidii	Baoxing, Sichuan	C. Zhang Zhang282	BNU	0	2	1	1	5.77	1.25	15.9	7.96	7.84	4.57	5.49
Davidianae	E. davidii	Baoxing, Sichuan	C. Zhang Zhang282	BNU	0	2	1	1	5.67	1.4	15.87	8.08	8.93	4.57	5.49
Davidianae	E. davidii	Baoxing, Sichuan	C. Zhang Zhang282	BNU	0	2	1	1	5.64	1.33	16.48	8.91	8.41	4.57	5.49
Davidianae	E. davidii	Baoxing, Sichuan	C. Zhang Zhang282	BNU	0	2	1	1	5.87	1.49	15.7	8.65	9.37	4.57	5.49
Davidianae	E. davidii	Baoxing, Sichuan	C. Zhang Zhang282	BNU	0	2	1	1	4.67	1.28	17.84	9.09	8.66	4.57	5.49
Davidianae	E. davidii	Baoxing, Sichuan	C. Zhang Zhang282	BNU	0	2	1	1	4.77	1.33	17.34	9.14	8.58	4.57	5.49
Davidianae	E. davidii	Baoxing, Sichuan	C. Zhang Zhang282	BNU	0	2	1	1	5.12	1.37	17.63	8.46	7.6	4.57	5.49
Davidianae	E. davidii	Baoxing, Sichuan	C. Zhang Zhang282	BNU	0	2	1	1	4.59	1.28	15.84	9.2	6.71	4.57	5.49
Davidianae	E. davidii	Baoxing, Sichuan	C. Zhang Zhang282	BNU	0	2	1	1	4.58	1.28	15.96	8.08	7.25	4.57	5.49
Davidianae	E. davidii	Baoxing, Sichuan	C. Zhang Zhang282	BNU	0	2	1	1	4.6	1.25	15.66	8.91	7.05	4.57	5.49
Davidianae	E. davidii	Baoxing, Sichuan	C. Zhang Zhang282	BNU	0	2	1	1	4.86	1.35	16.45	8.37	7.61	4.57	5.49
Davidianae	E. davidii	Baoxing, Sichuan	C. Zhang Zhang282	BNU	0	2	1	1	5.12	1.35	17.58	8.68	7.67	4.57	5.49
Davidianae	E. davidii	Baoxing, Sichuan	C. Zhang Zhang282	BNU	0	2	1	1	4.74	1.4	14.49	8.64	7.8	4.57	5.49
Davidianae	E. davidii	Baoxing, Sichuan	C. Zhang Zhang282	BNU	0	2	1	1	5.09	1.41	16.9	7.94	7.36	4.57	5.49
Davidianae	E. davidii	Baoxing, Sichuan	C. Zhang Zhang282	BNU	0	2	1	1	4.95	1.41	17.49	8.66	6.5	4.57	5.49
Brachycerae	E. dolichostemon	Yanhe, Guizhou	C. Zhang Zhang219	BNU	1	3	3	0	11.39	5.14	7.95	1.64	2.6	7.4	11.5
Brachycerae	E. dolichostemon	Yanhe, Guizhou	C. Zhang Zhang219	BNU	1	3	3	0	11.1	4.91	6.47	1.91	2.25	7.88	10.3
Brachycerae	E. dolichostemon	Yanhe, Guizhou	C. Zhang Zhang219	BNU	1	3	3	0	11.18	4.83	7.44	1.22	2.01	7.88	10.3
Brachycerae	E. dolichostemon	Yanhe, Guizhou	C. Zhang Zhang219	BNU	1	3	3	0	9.27	4.7	5.89	1.95	2.42	8.01	9.15
Brachycerae	E. dolichostemon	Yanhe, Guizhou	C. Zhang Zhang219	BNU	1	3	3	0	9.31	5.2	6.52	1.82	2.44	8.01	9.15
Brachycerae	E. dolichostemon	Yanhe, Guizhou	C. Zhang Zhang219	BNU	1	3	3	0	10.2	4.94	6.2	2.24	2.15	8.01	9.15
Brachycerae	E. dolichostemon	Yanhe, Guizhou	C. Zhang Zhang219	BNU	1	3	3	0	10.06	4.99	5.97	2.07	2.47	8.01	9.15
Campanulatae	E. ecalcaratum	Baoxing, Sichuan	C. Zhang Zhang280	BNU	0	2	1	1	2.87	1.19	2.24	6.8	5.13	2.69	5.03
Campanulatae	E. ecalcaratum	Baoxing, Sichuan	C. Zhang Zhang280	BNU	0	2	1	1	2.91	1.14	1.9	6.49	5.12	2.69	5.03
Campanulatae	E. ecalcaratum	Baoxing, Sichuan	C. Zhang Zhang280	BNU	0	2	1	1	2.54	1.3	1.72	7.44	5.15	2.69	5.03
Campanulatae	E. ecalcaratum	Baoxing, Sichuan	C. Zhang Zhang280	BNU	0	2	1	1	2.88	1.38	2.07	7.36	5.04	2.69	5.03
Brachycerae	E. elachyphyllum	Songtao, Guizhou	C. Zhang Zhang218	BNU	0	2	4	0	3.52	1.84	1.64	1.16	1.58	2.61	3.96
Brachycerae	E. elachyphyllum	Songtao, Guizhou	C. Zhang Zhang218	BNU	0	2	4	0	4.46	1.73	1.43	1.36	1.55	2.61	3.96
Brachycerae	E. elachyphyllum	Songtao, Guizhou	C. Zhang Zhang218	BNU	0	2	4	0	3.83	1.84	1.47	1.54	1.21	2.61	3.96
Brachycerae	E. elachyphyllum	Songtao, Guizhou	C. Zhang Zhang218	BNU	0	2	4	0	4.01	1.44	1.36	1.52	1.47	2.61	3.96
Brachycerae	E. elachyphyllum	Songtao, Guizhou	C. Zhang Zhang218	BNU	0	2	4	0	3.58	1.93	1.35	1.48	1.64	2.61	3.96
Brachycerae	E. elachyphyllum	Songtao, Guizhou	C. Zhang Zhang218	BNU	0	2	4	0	4.24	1.55	1.28	1.51	1.33	2.61	3.96
Brachycerae	E. elachyphyllum	Songtao, Guizhou	C. Zhang Zhang218	BNU	0	2	4	0	4.51	1.89	1.29	1.5	1.59	2.61	3.96
Brachycerae	E. elachyphyllum	Songtao, Guizhou	C. Zhang Zhang218	BNU	0	2	4	0	4.37	1.82	1.38	1.6	1.38	2.61	3.96
Brachycerae	E. elachyphyllum	Songtao, Guizhou	C. Zhang Zhang218	BNU	0	2	4	0	3.88	1.93	1.36	1.47	1.6	2.61	3.96
Brachycerae	E. elachyphyllum	Songtao, Guizhou	C. Zhang Zhang218	BNU	0	2	4	0	4.65	1.82	1.39	1.57	1.51	2.61	3.96
Dolichocerae	E. elongatum	Kangding, Sichuan	C. Zhang 287	BNU	1	2	1	0	5.5	2.5	17	5.3	4.6	3.5	4.2
Dolichocerae	E. elongatum	Kangding, Sichuan	C. Zhang 287	BNU	1	2	1	0	5.12	2.35	16.5	5.2	4.45	3.3	4
Dolichocerae	E. elongatum	Kangding, Sichuan	C. Zhang 287	BNU	1	2	1	0	5.3	2.58	15.6	5.1	4.7	3.6	4.1
Dolichocerae	E. elongatum	Kangding, Sichuan	C. Zhang 287	BNU	1	2	1	0	4.9	2.3	15.3	5.1	4.7	3.35	3.97
Dolichocerae	E. elongatum	Kangding, Sichuan	C. Zhang 287	BNU	1	2	1	0	5	2.34	16.2	4.7	4.5	3.8	4.3
Dolichocerae	E. elongatum	Kangding, Sichuan	C. Zhang 287	BNU	1	2	1	0	4.9	2.21	17.2	5	4.6	3.5	4.4
Dolichocerae	E. elongatum	Kangding, Sichuan	C. Zhang 287	BNU	1	2	1	0	5.1	2.4	15.9	4.8	4.48	3.3	4.1
Dolichocerae	E. elongatum	Kangding, Sichuan	C. Zhang 287	BNU	1	2	1	0	4.85	2.18	16.4	4.9	4.66	3.45	4.19
Davidianae	E. fangii	Emeishan, Sichuan	C. Zhang Zhang234	BNU	0	2	1	1	7.28	2.64	16.47	5.37	4.66	2.59	5.67
Davidianae	E. fangii	Emeishan, Sichuan	C. Zhang Zhang234	BNU	0	2	1	1	8.74	2.99	17.14	5.27	4.02	2.59	5.67
Davidianae	E. fangii	Emeishan, Sichuan	C. Zhang Zhang234	BNU	0	2	1	1	7.48	2.65	16.69	5.55	4.56	2.59	5.67
Davidianae	E. fangii	Emeishan, Sichuan	C. Zhang Zhang234	BNU	0	2	1	1	8.54	3.01	16.91	5.63	3.86	2.59	5.67
Davidianae	E. fangii	Emeishan, Sichuan	C. Zhang Zhang234	BNU	0	2	1	1	7.9	2.5	17.25	5.73	3.69	3.07	4.75
Davidianae	E. fangii	Emeishan, Sichuan	C. Zhang Zhang234	BNU	0	2	1	1	8.75	2.74	15.26	5.95	4.58	3.07	4.75
Davidianae	E. fangii	Emeishan, Sichuan	C. Zhang Zhang234	BNU	0	2	1	1	5.63	1.8	16.34	5.88	4.59	3.07	4.75
Davidianae	E. fangii	Emeishan, Sichuan	C. Zhang Zhang234	BNU	0	2	1	1	5.26	2.1	16.71	5.44	3.86	3.07	4.75
Davidianae	E. fangii	Emeishan, Sichuan	C. Zhang Zhang234	BNU	0	2	1	1	6.2	2.4	14.6	5.18	3.23	3.42	4.75
Davidianae	E. fangii	Emeishan, Sichuan	C. Zhang Zhang234	BNU	0	2	1	1	6.27	1.98	14.44	4.84	3.46	3.42	4.75
Davidianae	E. fangii	Emeishan, Sichuan	C. Zhang Zhang234	BNU	0	2	1	1	4.6	2.14	14.26	5.22	4.32	3.42	4.75
Davidianae	E. fangii	Emeishan, Sichuan	C. Zhang Zhang234	BNU	0	2	1	1	4.4	1.7	14.49	5.33	3.38	3.42	4.75
Davidianae	E. fangii	Emeishan, Sichuan	C. Zhang Zhang234	BNU	0	2	1	1	6.54	2.41	16.63	4.91	4.69	3.64	4.57
Davidianae	E. fangii	Emeishan, Sichuan	C. Zhang Zhang234	BNU	0	2	1	1	6.04	2.34	15.32	4.72	3.81	3.64	4.57
Davidianae	E. fangii	Emeishan, Sichuan	C. Zhang Zhang234	BNU	0	2	1	1	4.98	1.47	15.24	4.23	4.07	3.64	4.57
Davidianae	E. fangii	Emeishan, Sichuan	C. Zhang Zhang234	BNU	0	2	1	1	4.5	1.08	15.58	4.8	4.22	3.64	4.57
Davidianae	E. fangii	Emeishan, Sichuan	C. Zhang Zhang234	BNU	0	2	1	1	7.15	2.44	17.77	5.85	3.75	3.23	4.81
Davidianae	E. fangii	Emeishan, Sichuan	C. Zhang Zhang234	BNU	0	2	1	1	7.79	2.85	17.13	5.68	4.45	3.23	4.81
Davidianae	E. fangii	Emeishan, Sichuan	C. Zhang Zhang234	BNU	0	2	1	1	5.28	1.6	17.58	5.21	3.75	3.23	4.81
Davidianae	E. fangii	Emeishan, Sichuan	C. Zhang Zhang234	BNU	0	2	1	1	4.87	1.94	17.83	5.21	4.65	3.23	4.81
Brachycerae	E. fargesii	Shennongjia, Hubei	C. Zhang Zhang190	BNU	1	3	3	0	16.31	3.08	8.87	2.58	3.08	9.4	12.7
Brachycerae	E. fargesii	Shennongjia, Hubei	C. Zhang Zhang190	BNU	1	3	3	0	17.47	3.29	9.2	2.77	2.96	9.4	12.7
Brachycerae	E. fargesii	Shennongjia, Hubei	C. Zhang Zhang190	BNU	1	3	3	0	17.79	3.21	8.32	2.96	3.27	9.4	12.7
Brachycerae	E. fargesii	Shennongjia, Hubei	C. Zhang Zhang190	BNU	1	3	3	0	16.27	3.25	8.46	3.11	3.21	9.4	12.7
Brachycerae	E. fargesii	Shennongjia, Hubei	C. Zhang Zhang190	BNU	1	3	3	0	15.63	3.6	7.15	3.16	3.16	8.91	13.7
Brachycerae	E. fargesii	Shennongjia, Hubei	C. Zhang Zhang190	BNU	1	3	3	0	16.55	3.3	7.23	2.8	3.14	8.91	13.7
Brachycerae	E. fargesii	Shennongjia, Hubei	C. Zhang Zhang190	BNU	1	3	3	0	15.9	2.33	7.27	2.93	3.27	8.25	10
Brachycerae	E. fargesii	Shennongjia, Hubei	C. Zhang Zhang190	BNU	1	3	3	0	15.57	1.97	7.07	2.85	3.09	8.25	10
Brachycerae	E. fargesii	Shennongjia, Hubei	C. Zhang Zhang190	BNU	1	3	3	0	17.25	2.78	7.8	2.85	2.65	9.68	10.8
Brachycerae	E. fargesii	Shennongjia, Hubei	C. Zhang Zhang190	BNU	1	3	3	0	16.43	2.97	7.62	2.74	2.82	9.68	10.8
Brachycerae	E. fargesii	Shennongjia, Hubei	C. Zhang Zhang190	BNU	1	3	3	0	15.43	2.8	7.3	2.51	2.44	8.6	11.7
Brachycerae	E. fargesii	Shennongjia, Hubei	C. Zhang Zhang190	BNU	1	3	3	0	13.82	2.94	7.71	2.62	2.27	8.6	11.7
Brachycerae	E. fargesii	Shennongjia, Hubei	C. Zhang Zhang190	BNU	1	3	3	0	14.28	2.89	5.37	2.56	2.14	9.2	10.5
Brachycerae	E. fargesii	Shennongjia, Hubei	C. Zhang Zhang190	BNU	1	3	3	0	13.37	2.48	6.57	2.47	2.53	9.2	10.5
Brachycerae	E. fargesii	Shennongjia, Hubei	C. Zhang Zhang190	BNU	1	3	3	0	14.27	2.46	7.04	3.41	3.73	8.58	9.44
Brachycerae	E. fargesii	Shennongjia, Hubei	C. Zhang Zhang190	BNU	1	3	3	0	14.54	2.33	7.2	3.87	3.62	8.58	9.44
Davidianae	E. flavum	Erlangshan, Sichuan	C. Zhang Zhang289	BNU	0	1	1	1	8.8	3.6	23.01	8.94	9.08	3.45	6.35
Davidianae	E. flavum	Erlangshan, Sichuan	C. Zhang Zhang289	BNU	0	1	1	1	8.68	2.89	22.37	9.63	5.97	3.45	6.35
Davidianae	E. flavum	Erlangshan, Sichuan	C. Zhang Zhang289	BNU	0	1	1	1	8.75	3.25	22.74	8.73	8.5	3.45	6.35
Davidianae	E. flavum	Erlangshan, Sichuan	C. Zhang Zhang289	BNU	0	1	1	1	8.65	3.24	23.09	8.57	6.38	3.45	6.35
Davidianae	E. flavum	Erlangshan, Sichuan	C. Zhang Zhang289	BNU	0	1	1	1	9.16	4.26	23.44	8.87	9.13	4.21	5.67
Davidianae	E. flavum	Erlangshan, Sichuan	C. Zhang Zhang289	BNU	0	1	1	1	8.6	4.99	22.43	9.51	8.77	4.21	5.67
Davidianae	E. flavum	Erlangshan, Sichuan	C. Zhang Zhang289	BNU	0	1	1	1	9.93	5.26	21.76	9.54	8.13	4.21	5.67
Davidianae	E. flavum	Erlangshan, Sichuan	C. Zhang Zhang289	BNU	0	1	1	1	8.89	4.97	20.1	9.44	7.63	4.21	5.67
Davidianae	E. flavum	Erlangshan, Sichuan	C. Zhang Zhang289	BNU	0	1	1	1	9.15	4.49	21.22	8.1	9.25	4.76	8.33
Davidianae	E. flavum	Erlangshan, Sichuan	C. Zhang Zhang289	BNU	0	1	1	1	8.72	5.17	19.09	8.66	8.95	4.76	8.33
Davidianae	E. flavum	Erlangshan, Sichuan	C. Zhang Zhang289	BNU	0	1	1	1	9.01	4.37	20.99	8.56	7.94	4.76	8.33
Davidianae	E. flavum	Erlangshan, Sichuan	C. Zhang Zhang289	BNU	0	1	1	1	8.31	5.25	20.09	9.97	7.27	4.76	8.33
Dolichocerae	E. franchetii	Shennongjia, Hubei	C. Zhang Zhang196	BNU	0	1	1	0	10.48	4.95	23.47	6.36	3.94	2.98	5.96
Dolichocerae	E. franchetii	Shennongjia, Hubei	C. Zhang Zhang196	BNU	0	1	1	0	9.99	4.74	24.35	6.38	4.97	2.98	5.96
Dolichocerae	E. franchetii	Shennongjia, Hubei	C. Zhang Zhang196	BNU	0	1	1	0	10.78	5.45	24.72	5.66	4.16	2.98	5.96
Dolichocerae	E. franchetii	Shennongjia, Hubei	C. Zhang Zhang196	BNU	0	1	1	0	10.18	4.59	22.33	6.55	4.42	5.08	6.08
Dolichocerae	E. franchetii	Shennongjia, Hubei	C. Zhang Zhang196	BNU	0	1	1	0	10.02	4.89	22.08	6.67	3.95	5.08	6.08
Dolichocerae	E. franchetii	Shennongjia, Hubei	C. Zhang Zhang196	BNU	0	1	1	0	10.52	4.29	21.89	6.77	4.25	5.08	6.08
Dolichocerae	E. franchetii	Shennongjia, Hubei	C. Zhang Zhang196	BNU	0	1	1	0	10.58	4.69	23.25	6.82	4.41	5.08	6.08
Dolichocerae	E. franchetii	Shennongjia, Hubei	C. Zhang Zhang196	BNU	0	1	1	0	9.6	4.64	22.46	5.93	4.96	4.38	5.92
Dolichocerae	E. franchetii	Shennongjia, Hubei	C. Zhang Zhang196	BNU	0	1	1	0	8.85	4.8	23.49	5.55	4.76	4.38	5.92
Dolichocerae	E. franchetii	Shennongjia, Hubei	C. Zhang Zhang196	BNU	0	1	1	0	9.4	5.29	23.81	5.76	4.12	4.38	5.92
Dolichocerae	E. franchetii	Shennongjia, Hubei	C. Zhang Zhang196	BNU	0	1	1	0	9.6	4.9	23.34	5.49	4.61	4.38	5.92
Dolichocerae	E. franchetii	Shennongjia, Hubei	C. Zhang Zhang196	BNU	0	1	1	0	8.51	5.43	22.27	6.45	6.07	4.22	5.17
Dolichocerae	E. franchetii	Shennongjia, Hubei	C. Zhang Zhang196	BNU	0	1	1	0	8.95	5.17	21.51	6.26	4.43	4.22	5.17
Dolichocerae	E. franchetii	Shennongjia, Hubei	C. Zhang Zhang196	BNU	0	1	1	0	8.91	5.07	21.46	6.84	5.6	4.22	5.17
Dolichocerae	E. franchetii	Shennongjia, Hubei	C. Zhang Zhang196	BNU	0	1	1	0	9.5	5.52	22.38	6.07	4.05	4.22	5.17
Dolichocerae	E. franchetii	Shennongjia, Hubei	C. Zhang Zhang196	BNU	0	1	1	0	8.05	5.68	17.24	6.13	4.34	4.22	5.17
Dolichocerae	E. franchetii	Shennongjia, Hubei	C. Zhang Zhang196	BNU	0	1	1	0	6.51	4.76	18.26	5.94	6.04	4.22	5.17
Dolichocerae	E. franchetii	Shennongjia, Hubei	C. Zhang Zhang196	BNU	0	1	1	0	7.62	5.22	18	6.32	4.73	4.22	5.17
Dolichocerae	E. franchetii	Shennongjia, Hubei	C. Zhang Zhang196	BNU	0	1	1	0	7.9	5.86	17.92	6.07	5.72	4.22	5.17
Dolichocerae	E. franchetii	Shennongjia, Hubei	C. Zhang Zhang196	BNU	0	1	1	0	12.24	5.16	26.06	5.94	5.18	4.84	6.45
Dolichocerae	E. franchetii	Shennongjia, Hubei	C. Zhang Zhang196	BNU	0	1	1	0	12.71	5.29	25.69	6.15	5.02	4.84	6.45
Dolichocerae	E. franchetii	Shennongjia, Hubei	C. Zhang Zhang196	BNU	0	1	1	0	13.68	5.42	25.08	6.19	4.77	4.84	6.45
Dolichocerae	E. franchetii	Shennongjia, Hubei	C. Zhang Zhang196	BNU	0	1	1	0	13.27	6.2	24.36	5.61	4.76	4.84	6.45
Davidianae	E. hunanense	Hefeng, Hubei	C. Zhang Zhang180	BNU	0	2	1	1	5.93	3.8	14.7	6.62	4.47	3.75	5.81
Davidianae	E. hunanense	Hefeng, Hubei	C. Zhang Zhang180	BNU	0	2	1	1	5.9	3.74	15.88	6.72	5.6	3.75	5.81
Davidianae	E. hunanense	Hefeng, Hubei	C. Zhang Zhang180	BNU	0	2	1	1	6.01	3.13	16.28	6.37	5.66	3.75	5.81
Davidianae	E. hunanense	Hefeng, Hubei	C. Zhang Zhang180	BNU	0	2	1	1	6.01	3.03	16.19	6.12	4.52	3.75	5.81
Davidianae	E. hunanense	Hefeng, Hubei	C. Zhang Zhang180	BNU	0	2	1	1	5.9	3.64	15.64	6.77	5.37	3.78	5.59
Davidianae	E. hunanense	Hefeng, Hubei	C. Zhang Zhang180	BNU	0	2	1	1	4.15	1.49	15.56	6.63	5.96	3.78	5.59
Davidianae	E. hunanense	Hefeng, Hubei	C. Zhang Zhang180	BNU	0	2	1	1	5.42	3.68	14.51	5.73	4.87	3.78	5.59
Davidianae	E. hunanense	Hefeng, Hubei	C. Zhang Zhang180	BNU	0	2	1	1	4.67	1.43	15.95	6.03	4.65	3.78	5.59
Davidianae	E. hunanense	Hefeng, Hubei	C. Zhang Zhang180	BNU	0	2	1	1	3.41	1.71	15.42	6.43	4.45	3.78	5.59
Davidianae	E. hunanense	Hefeng, Hubei	C. Zhang Zhang180	BNU	0	2	1	1	5.34	3.64	14.92	6.8	5.17	3.78	5.59
Davidianae	E. hunanense	Hefeng, Hubei	C. Zhang Zhang180	BNU	0	2	1	1	4.01	1.61	14.61	6.33	5.44	3.78	5.59
Davidianae	E. hunanense	Hefeng, Hubei	C. Zhang Zhang180	BNU	0	2	1	1	5.57	3.86	12.9	5.72	4.5	3.78	5.59
Davidianae	E. hunanense	Hefeng, Hubei	C. Zhang Zhang180	BNU	0	2	1	1	4.65	1.79	16.13	7.23	7.08	4.24	6.07
Davidianae	E. hunanense	Hefeng, Hubei	C. Zhang Zhang180	BNU	0	2	1	1	4.69	1.51	15.91	8.34	6.56	4.24	6.07
Davidianae	E. hunanense	Hefeng, Hubei	C. Zhang Zhang180	BNU	0	2	1	1	6.06	3.21	15.04	8.01	5.58	4.24	6.07
Davidianae	E. hunanense	Hefeng, Hubei	C. Zhang Zhang180	BNU	0	2	1	1	6.14	3.31	15.16	7.4	6.99	4.24	6.07
Davidianae	E. hunanense	Hefeng, Hubei	C. Zhang Zhang180	BNU	0	2	1	1	6.01	3.58	17.88	8.07	6.18	4.24	6.07
Davidianae	E. hunanense	Hefeng, Hubei	C. Zhang Zhang180	BNU	0	2	1	1	4.83	1.59	18.16	7.63	7.69	4.24	6.07
Davidianae	E. hunanense	Hefeng, Hubei	C. Zhang Zhang180	BNU	0	2	1	1	4.82	3.5	18.11	7.42	7.78	4.24	6.07
Davidianae	E. hunanense	Hefeng, Hubei	C. Zhang Zhang180	BNU	0	2	1	1	5.09	1.89	17.61	7.99	7	4.24	6.07
Davidianae	E. hunanense	Hefeng, Hubei	C. Zhang Zhang180	BNU	0	2	1	1	6.05	3.8	17.24	7.83	7.79	4.37	5.67
Davidianae	E. hunanense	Hefeng, Hubei	C. Zhang Zhang180	BNU	0	2	1	1	5.13	1.54	16.99	8.45	6.47	4.37	5.67
Davidianae	E. hunanense	Hefeng, Hubei	C. Zhang Zhang180	BNU	0	2	1	1	5	3.58	16.45	7.72	6.73	4.37	5.67
Davidianae	E. hunanense	Hefeng, Hubei	C. Zhang Zhang180	BNU	0	2	1	1	4.83	1.98	17.21	7.57	5.98	4.37	5.67
Davidianae	E. hunanense	Hefeng, Hubei	C. Zhang Zhang181	BNU	0	2	1	1	6.45	3.12	19.53	6.87	5.67	4.36	5.49
Davidianae	E. hunanense	Hefeng, Hubei	C. Zhang Zhang181	BNU	0	2	1	1	5.5	2.97	17.5	6.86	6.17	4.36	5.49
Davidianae	E. hunanense	Hefeng, Hubei	C. Zhang Zhang181	BNU	0	2	1	1	7.11	3.71	18.96	7.01	6.55	4.36	5.49
Davidianae	E. hunanense	Hefeng, Hubei	C. Zhang Zhang181	BNU	0	2	1	1	6.18	2.7	19.91	6.71	6.22	4.36	5.49
Davidianae	E. hunanense	Hefeng, Hubei	C. Zhang Zhang181	BNU	0	2	1	1	7.11	4.7	19.9	7.3	6.61	5.07	6.31
Davidianae	E. hunanense	Hefeng, Hubei	C. Zhang Zhang181	BNU	0	2	1	1	7	1.85	20.32	7.49	6.95	5.07	6.31
Davidianae	E. hunanense	Hefeng, Hubei	C. Zhang Zhang181	BNU	0	2	1	1	5.76	4.26	21.87	7.47	5.24	5.07	6.31
Davidianae	E. hunanense	Hefeng, Hubei	C. Zhang Zhang181	BNU	0	2	1	1	6.2	1.75	19.2	7.27	6.35	5.07	6.31
Davidianae	E. hunanense	Hefeng, Hubei	C. Zhang Zhang181	BNU	0	2	1	1	6.53	3.44	22.22	7.93	7.86	5.02	6.25
Davidianae	E. hunanense	Hefeng, Hubei	C. Zhang Zhang181	BNU	0	2	1	1	4.95	1.48	22.78	8.04	7.42	5.02	6.25
Davidianae	E. hunanense	Hefeng, Hubei	C. Zhang Zhang181	BNU	0	2	1	1	4.92	1.95	22.21	7.85	7.96	5.02	6.25
Davidianae	E. hunanense	Hefeng, Hubei	C. Zhang Zhang181	BNU	0	2	1	1	6.94	3.18	21.82	7.51	7.58	5.02	6.25
Davidianae	E. hunanense	Hefeng, Hubei	C. Zhang Zhang181	BNU	0	2	1	1	6	3.5	20.77	7.06	6.96	5.1	6.4
Davidianae	E. hunanense	Hefeng, Hubei	C. Zhang Zhang181	BNU	0	2	1	1	5	1.5	20.28	7.19	6.64	5.1	6.4
Davidianae	E. hunanense	Hefeng, Hubei	C. Zhang Zhang181	BNU	0	2	1	1	5	2	18.18	7.65	7.35	5.1	6.4
Davidianae	E. hunanense	Hefeng, Hubei	C. Zhang Zhang181	BNU	0	2	1	1	7	3.2	20.55	7.87	6.56	5.1	6.4
Davidianae	E. hunanense	Hefeng, Hubei	C. Zhang Zhang181	BNU	0	2	1	1	6.93	6.31	19.9	7.6	6.44	4.3	6.36
Davidianae	E. hunanense	Hefeng, Hubei	C. Zhang Zhang181	BNU	0	2	1	1	5.08	3.2	16.58	8.33	6.6	4.3	6.36
Davidianae	E. hunanense	Hefeng, Hubei	C. Zhang Zhang181	BNU	0	2	1	1	6.81	6.36	19.2	7.71	6.45	4.3	6.36
Davidianae	E. hunanense	Hefeng, Hubei	C. Zhang Zhang181	BNU	0	2	1	1	5.14	2.94	20.67	7.92	5.93	4.3	6.36
Davidianae	E. hunanense	Hefeng, Hubei	C. Zhang Zhang181	BNU	0	2	1	1	5.3	1.51	19.54	7.47	5.38	4.57	5.82
Davidianae	E. hunanense	Hefeng, Hubei	C. Zhang Zhang181	BNU	0	2	1	1	5.48	1.07	19.25	7.41	6.95	4.57	5.82
Davidianae	E. hunanense	Hefeng, Hubei	C. Zhang Zhang181	BNU	0	2	1	1	6.59	2.75	18.54	7.39	5.07	4.57	5.82
Davidianae	E. hunanense	Hefeng, Hubei	C. Zhang Zhang181	BNU	0	2	1	1	6.68	3.76	19.13	7.53	6.14	4.57	5.82
Davidianae	E. hunanense	Hefeng, Hubei	C. Zhang Zhang181	BNU	0	2	1	1	6.55	5.11	17.81	7.96	5.91	4.57	5.82
Davidianae	E. hunanense	Hefeng, Hubei	C. Zhang Zhang181	BNU	0	2	1	1	6.88	5.13	18.53	7.99	6.78	4.57	5.82
Dolichocerae	E. ilicifolium	Zhuxi, Hubei	C. Zhang Zhang200	BNU	0	1	1	0	7.39	2.76	25.95	4.9	3.99	4.36	6.36
Dolichocerae	E. ilicifolium	Zhuxi, Hubei	C. Zhang Zhang200	BNU	0	1	1	0	8.37	2.8	27.23	5.36	4.29	4.36	6.36
Dolichocerae	E. ilicifolium	Zhuxi, Hubei	C. Zhang Zhang200	BNU	0	1	1	0	7.72	2.89	26.65	5.09	4.4	4.36	6.36
Dolichocerae	E. ilicifolium	Zhuxi, Hubei	C. Zhang Zhang200	BNU	0	1	1	0	7.56	3.21	26.75	5.57	4.87	4.36	6.36
Dolichocerae	E. ilicifolium	Zhuxi, Hubei	C. Zhang Zhang200	BNU	0	1	1	0	9.31	3.76	28.17	4.83	4.62	5.39	7.34
Dolichocerae	E. ilicifolium	Zhuxi, Hubei	C. Zhang Zhang200	BNU	0	1	1	0	8.94	3.77	27.52	5.07	4.38	5.39	7.34
Dolichocerae	E. ilicifolium	Zhuxi, Hubei	C. Zhang Zhang200	BNU	0	1	1	0	9.12	3.67	26.35	5.26	4.39	5.39	7.34
Dolichocerae	E. ilicifolium	Zhuxi, Hubei	C. Zhang Zhang200	BNU	0	1	1	0	8.84	3.67	27.85	4.94	3.95	5.39	7.34
Dolichocerae	E. ilicifolium	Zhuxi, Hubei	C. Zhang Zhang200	BNU	0	1	1	0	8.99	3.8	28.85	5.91	4.01	4.27	6.96
Dolichocerae	E. ilicifolium	Zhuxi, Hubei	C. Zhang Zhang200	BNU	0	1	1	0	8.56	3.22	29.19	5.61	4.28	4.27	6.96
Dolichocerae	E. ilicifolium	Zhuxi, Hubei	C. Zhang Zhang200	BNU	0	1	1	0	9.41	3.13	27.3	5.64	4.41	4.27	6.96
Dolichocerae	E. ilicifolium	Zhuxi, Hubei	C. Zhang Zhang200	BNU	0	1	1	0	9.36	3.49	29.25	6	5.15	4.27	6.96
Dolichocerae	E. ilicifolium	Zhuxi, Hubei	C. Zhang Zhang200	BNU	0	1	1	0	7.18	2.92	28.42	3.99	2.83	5.59	5.94
Dolichocerae	E. ilicifolium	Zhuxi, Hubei	C. Zhang Zhang200	BNU	0	1	1	0	7.63	3.11	30.22	3.91	2.68	5.59	5.94
Dolichocerae	E. ilicifolium	Zhuxi, Hubei	C. Zhang Zhang200	BNU	0	1	1	0	7.38	2.98	28.46	4.05	2.76	5.59	5.94
Dolichocerae	E. ilicifolium	Zhuxi, Hubei	C. Zhang Zhang200	BNU	0	1	1	0	7.2	2.89	28.08	4.26	3.11	5.59	5.94
Dolichocerae	E. ilicifolium	Zhuxi, Hubei	C. Zhang Zhang200	BNU	0	1	1	0	7.6	2.95	28.91	5.57	4.2	4.97	6.3
Dolichocerae	E. ilicifolium	Zhuxi, Hubei	C. Zhang Zhang200	BNU	0	1	1	0	7.56	3.19	26.93	5.53	3.49	4.97	6.3
Dolichocerae	E. ilicifolium	Zhuxi, Hubei	C. Zhang Zhang200	BNU	0	1	1	0	8	3.41	28.35	5.66	3.87	4.97	6.3
Dolichocerae	E. ilicifolium	Zhuxi, Hubei	C. Zhang Zhang200	BNU	0	1	1	0	7.63	3.04	27.14	6.05	4.17	4.97	6.3
Dolichocerae	E. ilicifolium	Zhuxi, Hubei	C. Zhang Zhang200	BNU	0	1	1	0	7.16	3.74	24.7	6.08	3.74	3.96	5.52
Dolichocerae	E. ilicifolium	Zhuxi, Hubei	C. Zhang Zhang200	BNU	0	1	1	0	7.51	2.99	25.79	5.6	4.26	3.96	5.52
Dolichocerae	E. ilicifolium	Zhuxi, Hubei	C. Zhang Zhang200	BNU	0	1	1	0	7.1	3.07	25.2	5.21	3.97	3.96	5.52
Dolichocerae	E. ilicifolium	Zhuxi, Hubei	C. Zhang Zhang200	BNU	0	1	1	0	7.48	3.22	24.95	5.16	3.84	3.96	5.52
Dolichocerae	E. jinchengshanense	Nanchong, Sichuan	C. Zhang Zhang303	BNU	0	1	1	0	6.94	3.04	19.44	4.9	3.6	3.38	4.25
Dolichocerae	E. jinchengshanense	Nanchong, Sichuan	C. Zhang Zhang303	BNU	0	1	1	0	6.93	3.14	19.8	4.97	3.9	3.38	4.25
Dolichocerae	E. jinchengshanense	Nanchong, Sichuan	C. Zhang Zhang303	BNU	0	1	1	0	6.96	2.87	18.76	5.5	4.46	3.81	3.97
Dolichocerae	E. jinchengshanense	Nanchong, Sichuan	C. Zhang Zhang303	BNU	0	1	1	0	6.23	2.54	17.62	5.62	4.27	3.81	3.97
Dolichocerae	E. jinchengshanense	Nanchong, Sichuan	C. Zhang Zhang303	BNU	0	1	1	0	5.84	3.63	18.56	5.58	4.66	3.81	3.97
Dolichocerae	E. jinchengshanense	Nanchong, Sichuan	C. Zhang Zhang303	BNU	0	1	1	0	6.22	3.02	18.22	5.77	4.18	3.81	3.97
Dolichocerae	E. jinchengshanense	Nanchong, Sichuan	C. Zhang Zhang303	BNU	0	1	1	0	6.23	3.04	18.75	4.79	3.68	3.34	3.34
Dolichocerae	E. jinchengshanense	Nanchong, Sichuan	C. Zhang Zhang303	BNU	0	1	1	0	6.21	3.17	19.39	5.06	4.36	3.34	3.34
Dolichocerae	E. jinchengshanense	Nanchong, Sichuan	C. Zhang Zhang303	BNU	0	1	1	0	6.34	2.82	18.24	4.32	2.94	3.34	3.34
Dolichocerae	E. jinchengshanense	Nanchong, Sichuan	C. Zhang Zhang303	BNU	0	1	1	0	6.22	3.56	19.18	4.52	3.13	3.34	3.34
Dolichocerae	E. jinchengshanense	Nanchong, Sichuan	C. Zhang Zhang303	BNU	0	1	1	0	6.29	2.77	23.81	5.08	3.81	4.53	4.53
Dolichocerae	E. jinchengshanense	Nanchong, Sichuan	C. Zhang Zhang303	BNU	0	1	1	0	6.18	3	23.26	4.72	3.99	4.53	4.53
Dolichocerae	E. jinchengshanense	Nanchong, Sichuan	C. Zhang Zhang303	BNU	0	1	1	0	6.48	4.16	23.46	5.23	3.46	4.72	4.72
Dolichocerae	E. jinchengshanense	Nanchong, Sichuan	C. Zhang Zhang303	BNU	0	1	1	0	6.19	3.86	23.15	5.08	3.39	4.72	4.72
Dolichocerae	E. jinchengshanense	Nanchong, Sichuan	C. Zhang Zhang303	BNU	0	1	1	0	6.98	2.72	20.04	5.41	4.32	3.15	4.41
Dolichocerae	E. jinchengshanense	Nanchong, Sichuan	C. Zhang Zhang303	BNU	0	1	1	0	6.78	2.71	19.74	4.84	3.54	3.15	4.41
Dolichocerae	E. jinchengshanense	Nanchong, Sichuan	C. Zhang Zhang303	BNU	0	1	1	0	6.49	2.92	20.62	5.02	4.03	3.15	4.41
Dolichocerae	E. jinchengshanense	Nanchong, Sichuan	C. Zhang Zhang303	BNU	0	1	1	0	7.54	3.1	19.83	5.06	3.69	3.15	4.41
Dolichocerae	E. jinchengshanense	Nanchong, Sichuan	C. Zhang Zhang303	BNU	0	1	1	0	7	3.48	20.86	5.82	4.37	3.96	4.54
Dolichocerae	E. jinchengshanense	Nanchong, Sichuan	C. Zhang Zhang303	BNU	0	1	1	0	7.33	3.88	19.87	5.3	4.54	3.96	4.54
Dolichocerae	E. jinchengshanense	Nanchong, Sichuan	C. Zhang Zhang303	BNU	0	1	1	0	7.12	3.47	20.91	5.14	3.56	3.96	4.54
Dolichocerae	E. jinchengshanense	Nanchong, Sichuan	C. Zhang Zhang303	BNU	0	1	1	0	7.28	2.82	22.89	4.76	3.92	4.3	6.43
Dolichocerae	E. jinchengshanense	Nanchong, Sichuan	C. Zhang Zhang303	BNU	0	1	1	0	6.62	2.82	23.11	4.77	3.49	4.3	6.43
Dolichocerae	E. jinchengshanense	Nanchong, Sichuan	C. Zhang Zhang303	BNU	0	1	1	0	7.2	3.15	23.04	4.66	3.46	4.3	6.43
Dolichocerae	E. jinchengshanense	Nanchong, Sichuan	C. Zhang Zhang303	BNU	0	1	1	0	6.83	3.15	22.89	4.97	4.02	4.3	6.43
Dolichocerae	E. jinchengshanense	Nanchong, Sichuan	C. Zhang Zhang303	BNU	0	1	1	0	6.94	2.67	22.13	4	3.56	4.13	5.07
Dolichocerae	E. jinchengshanense	Nanchong, Sichuan	C. Zhang Zhang303	BNU	0	1	1	0	6.52	2.61	21.52	4.28	3.44	4.13	5.07
Dolichocerae	E. jinchengshanense	Nanchong, Sichuan	C. Zhang Zhang303	BNU	0	1	1	0	6.55	2.45	21.41	4.67	3.3	4.13	5.07
Dolichocerae	E. jinchengshanense	Nanchong, Sichuan	C. Zhang Zhang303	BNU	0	1	1	0	6.55	2.44	21.7	4.24	4.41	4.13	5.07
Dolichocerae	E. jinchengshanense	Nanchong, Sichuan	C. Zhang Zhang303	BNU	0	1	1	0	6.98	2.94	22.26	5.18	3.55	4.13	5.07
Dolichocerae	E. jinchengshanense	Nanchong, Sichuan	C. Zhang Zhang303	BNU	0	1	1	0	6.69	2.85	22.35	5.17	3.4	4.13	5.07
Dolichocerae	E. jinchengshanense	Nanchong, Sichuan	C. Zhang Zhang303	BNU	0	1	1	0	7.25	2.75	23.34	5.22	2.98	4.13	5.07
Dolichocerae	E. jinchengshanense	Nanchong, Sichuan	C. Zhang Zhang303	BNU	0	1	1	0	6.97	2.85	21.42	5.1	2.92	4.13	5.07
Dolichocerae	E. leptorrhizum	Longquan, Zhejiang	C. Zhang Zhang152	BNU	0	2	2	0	18	7.27	24.82	5.22	3.08	4.76	6.35
Dolichocerae	E. leptorrhizum	Longquan, Zhejiang	C. Zhang Zhang152	BNU	0	2	2	0	17.95	7.46	25.16	4.99	3.3	4.76	6.35
Dolichocerae	E. leptorrhizum	Longquan, Zhejiang	C. Zhang Zhang152	BNU	0	2	2	0	16.32	6.62	24.37	4.89	2.79	4.76	6.35
Dolichocerae	E. leptorrhizum	Longquan, Zhejiang	C. Zhang Zhang152	BNU	0	2	2	0	16.54	6.63	24.67	4.96	3.26	4.76	6.35
Dolichocerae	E. leptorrhizum	Enshi, Hubei	C. Zhang Zhang183	BNU	0	2	2	0	27.64	5.99	31.2	6.3	3.29	3.4	5.57
Dolichocerae	E. leptorrhizum	Enshi, Hubei	C. Zhang Zhang183	BNU	0	2	2	0	24.22	5.69	30.8	5.85	3.42	3.4	5.57
Dolichocerae	E. leptorrhizum	Enshi, Hubei	C. Zhang Zhang183	BNU	0	2	2	0	23.1	5.89	30.32	5.85	3.04	3.4	5.57
Dolichocerae	E. leptorrhizum	Enshi, Hubei	C. Zhang Zhang183	BNU	0	2	2	0	24.32	6.34	28.3	5.32	3.21	3.4	5.57
Dolichocerae	E. leptorrhizum	Songtao, Guizhou	C. Zhang Zhang217	BNU	0	2	2	0	31.02	9.23	29.88	5.43	3.26	5.41	6.93
Dolichocerae	E. leptorrhizum	Songtao, Guizhou	C. Zhang Zhang217	BNU	0	2	2	0	31.04	9.52	30.23	5.54	2.66	5.41	6.93
Dolichocerae	E. leptorrhizum	Songtao, Guizhou	C. Zhang Zhang217	BNU	0	2	2	0	32.17	10.1	29.05	5.11	2.8	5.41	6.93
Dolichocerae	E. leptorrhizum	Songtao, Guizhou	C. Zhang Zhang217	BNU	0	2	2	0	30.54	9.48	30.08	5.01	3.31	5.41	6.93
Dolichocerae	E. leptorrhizum	Suiyang, Guizhou	C. Zhang Zhang225	BNU	0	2	2	0	15.29	4.06	18.55	3.89	2.62	4.8	5.9
Dolichocerae	E. leptorrhizum	Suiyang, Guizhou	C. Zhang Zhang225	BNU	0	2	2	0	13.75	4.27	18.78	4.37	3.33	4.8	5.9
Dolichocerae	E. leptorrhizum	Suiyang, Guizhou	C. Zhang Zhang225	BNU	0	2	2	0	15.39	4.22	17.4	4.05	2.73	4.8	5.9
Dolichocerae	E. leptorrhizum	Suiyang, Guizhou	C. Zhang Zhang225	BNU	0	2	2	0	13.85	4.72	15.92	4.51	2.8	4.8	5.9
Dolichocerae	E. lishihchenii	Lushan, Jiangxi	C. Zhang Zhang149	BNU	0	1	1	0	10.2	5.02	24.73	6.78	4.51	3.84	5.83
Dolichocerae	E. lishihchenii	Lushan, Jiangxi	C. Zhang Zhang149	BNU	0	1	1	0	10.24	5.09	24.72	7.14	4.72	3.84	5.83
Dolichocerae	E. lishihchenii	Lushan, Jiangxi	C. Zhang Zhang149	BNU	0	1	1	0	10.4	5.09	25.81	5.56	4.93	3.84	5.83
Dolichocerae	E. lishihchenii	Lushan, Jiangxi	C. Zhang Zhang149	BNU	0	1	1	0	10.84	4.79	25.23	6.57	4.53	3.84	5.83
Dolichocerae	E. lishihchenii	Lushan, Jiangxi	C. Zhang Zhang149	BNU	0	1	1	0	10.66	4.31	23	6.05	4.57	4.09	5.12
Dolichocerae	E. lishihchenii	Lushan, Jiangxi	C. Zhang Zhang149	BNU	0	1	1	0	10.9	4.55	22.56	5.47	5.07	4.09	5.12
Dolichocerae	E. lishihchenii	Lushan, Jiangxi	C. Zhang Zhang149	BNU	0	1	1	0	10.91	4.6	24.5	6.29	5.12	4.09	5.12
Dolichocerae	E. lishihchenii	Lushan, Jiangxi	C. Zhang Zhang149	BNU	0	1	1	0	9.92	5.02	24.19	6.74	4.88	4.09	5.12
Dolichocerae	E. lishihchenii	Lushan, Jiangxi	C. Zhang Zhang149	BNU	0	1	1	0	12.24	6.76	25.12	7.02	5.47	3.86	5.41
Dolichocerae	E. lishihchenii	Lushan, Jiangxi	C. Zhang Zhang149	BNU	0	1	1	0	11.81	6.5	25.58	6.71	5.75	3.86	5.41
Dolichocerae	E. lishihchenii	Lushan, Jiangxi	C. Zhang Zhang149	BNU	0	1	1	0	10.69	6.85	24.49	6.61	5.5	3.86	5.41
Dolichocerae	E. lishihchenii	Lushan, Jiangxi	C. Zhang Zhang149	BNU	0	1	1	0	12.54	6.05	25.46	7.49	5.26	3.86	5.41
Dolichocerae	E. lishihchenii	Lushan, Jiangxi	C. Zhang Zhang149	BNU	0	1	1	0	12.16	5.67	26.25	7.27	5.74	3.86	5.41
Dolichocerae	E. lishihchenii	Lushan, Jiangxi	C. Zhang Zhang149	BNU	0	1	1	0	11.92	6	25.21	8.01	4.98	3.86	5.41
Dolichocerae	E. lishihchenii	Lushan, Jiangxi	C. Zhang Zhang149	BNU	0	1	1	0	12.01	5.32	26.45	6.4	5.68	3.86	5.41
Dolichocerae	E. lishihchenii	Lushan, Jiangxi	C. Zhang Zhang149	BNU	0	1	1	0	11.51	4.7	26.07	6.4	5.11	3.86	5.41
Dolichocerae	E. lishihchenii	Lushan, Jiangxi	C. Zhang Zhang149	BNU	0	1	1	0	11.72	6.48	24.88	7.5	5.78	4.47	5.32
Dolichocerae	E. lishihchenii	Lushan, Jiangxi	C. Zhang Zhang149	BNU	0	1	1	0	12.07	6.23	27.05	7.09	5.63	4.47	5.32
Dolichocerae	E. lishihchenii	Lushan, Jiangxi	C. Zhang Zhang149	BNU	0	1	1	0	12.02	6.03	27.68	6.29	5.72	4.47	5.32
Dolichocerae	E. lishihchenii	Lushan, Jiangxi	C. Zhang Zhang149	BNU	0	1	1	0	12.47	6.67	25.78	6.72	4.97	4.47	5.32
Dolichocerae	E. lishihchenii	Lushan, Jiangxi	C. Zhang Zhang149	BNU	0	1	1	0	9.39	4.51	24.36	6.48	5.15	3.81	4.57
Dolichocerae	E. lishihchenii	Lushan, Jiangxi	C. Zhang Zhang149	BNU	0	1	1	0	9.47	4.51	23.72	6.53	4.81	3.81	4.57
Dolichocerae	E. lishihchenii	Lushan, Jiangxi	C. Zhang Zhang149	BNU	0	1	1	0	10.43	6.29	24.35	6.88	4.96	3.81	4.57
Dolichocerae	E. lishihchenii	Lushan, Jiangxi	C. Zhang Zhang149	BNU	0	1	1	0	11.57	6.41	24.8	6.45	5.9	3.81	4.57
Dolichocerae	E. lishihchenii	Lushan, Jiangxi	C. Zhang Zhang149	BNU	0	1	1	0	9.21	5.43	20.96	4.65	4.05	3.81	4.57
Dolichocerae	E. lishihchenii	Lushan, Jiangxi	C. Zhang Zhang149	BNU	0	1	1	0	8.83	5.6	21.1	4.82	4.82	3.81	4.57
Dolichocerae	E. lishihchenii	Lushan, Jiangxi	C. Zhang Zhang149	BNU	0	1	1	0	8.5	5.61	20.62	4.43	4.33	3.81	4.57
Dolichocerae	E. lishihchenii	Lushan, Jiangxi	C. Zhang Zhang149	BNU	0	1	1	0	9.72	6.02	18.67	4.83	4.09	3.81	4.57
Dolichocerae	E. lishihchenii	Lushan, Jiangxi	C. Zhang Zhang149	BNU	0	1	1	0	10.05	5.72	22.14	6.12	5.19	3.43	4.7
Dolichocerae	E. lishihchenii	Lushan, Jiangxi	C. Zhang Zhang149	BNU	0	1	1	0	11.1	4.72	22	6.79	4.74	3.43	4.7
Dolichocerae	E. lishihchenii	Lushan, Jiangxi	C. Zhang Zhang149	BNU	0	1	1	0	10.67	5.73	22.64	6.66	5.19	3.43	4.7
Dolichocerae	E. lishihchenii	Lushan, Jiangxi	C. Zhang Zhang149	BNU	0	1	1	0	9.96	5.62	22.27	6.1	4.9	3.43	4.7
Dolichocerae	E. membranaceum	Dujiangyan, Sichuan	C. Zhang Zhang275	BNU	0	2	1	0	8.15	2.28	25.49	6.27	6.24	3.69	6.15
Dolichocerae	E. membranaceum	Dujiangyan, Sichuan	C. Zhang Zhang275	BNU	0	2	1	0	8.59	2.4	27.24	5.91	6.93	3.69	6.15
Dolichocerae	E. membranaceum	Dujiangyan, Sichuan	C. Zhang Zhang275	BNU	0	2	1	0	9.69	2.87	26.43	6.29	6.01	3.69	6.15
Dolichocerae	E. membranaceum	Dujiangyan, Sichuan	C. Zhang Zhang275	BNU	0	2	1	0	8.93	2.25	27.91	6.82	5.76	3.69	6.15
Dolichocerae	E. membranaceum	Dujiangyan, Sichuan	C. Zhang Zhang275	BNU	0	2	1	0	7.18	2.47	23.89	5.49	5.37	4.05	5.49
Dolichocerae	E. membranaceum	Dujiangyan, Sichuan	C. Zhang Zhang275	BNU	0	2	1	0	6.92	2.47	23.35	4.87	5.1	4.05	5.49
Dolichocerae	E. membranaceum	Dujiangyan, Sichuan	C. Zhang Zhang275	BNU	0	2	1	0	6.72	2.38	23.55	5.05	4.8	4.05	5.49
Dolichocerae	E. membranaceum	Dujiangyan, Sichuan	C. Zhang Zhang275	BNU	0	2	1	0	7.73	2.22	22.65	4.94	5.3	4.05	5.49
Dolichocerae	E. membranaceum	Dujiangyan, Sichuan	C. Zhang Zhang275	BNU	0	2	1	0	8	3.36	29	6.55	7.38	4.05	5.49
Dolichocerae	E. membranaceum	Dujiangyan, Sichuan	C. Zhang Zhang275	BNU	0	2	1	0	8.1	3.08	28.21	6.27	7.17	4.05	5.49
Dolichocerae	E. membranaceum	Dujiangyan, Sichuan	C. Zhang Zhang275	BNU	0	2	1	0	8	2.99	27.95	5.75	6.68	4.05	5.49
Dolichocerae	E. membranaceum	Dujiangyan, Sichuan	C. Zhang Zhang275	BNU	0	2	1	0	8.2	3.3	29.18	5.87	6.95	4.05	5.49
Davidianae	E. mikinorii	Enshi, Hubei	C. Zhang Zhang182	BNU	0	3	3	1	11.94	6.81	17.49	8	5.25	4.55	6.43
Davidianae	E. mikinorii	Enshi, Hubei	C. Zhang Zhang182	BNU	0	3	3	1	12.55	7.45	17.96	7.74	5.03	4.55	6.43
Davidianae	E. mikinorii	Enshi, Hubei	C. Zhang Zhang182	BNU	0	3	3	1	12.51	6.96	19.03	7.8	4.9	4.55	6.43
Davidianae	E. mikinorii	Enshi, Hubei	C. Zhang Zhang182	BNU	0	3	3	1	12.08	6.84	16.3	7.44	4.71	4.55	6.43
Davidianae	E. mikinorii	Enshi, Hubei	C. Zhang Zhang182	BNU	0	3	3	1	11.26	7.27	19.44	4.83	3.19	3.6	5.33
Davidianae	E. mikinorii	Enshi, Hubei	C. Zhang Zhang182	BNU	0	3	3	1	11.95	7.15	18.72	4.43	3.5	3.6	5.33
Davidianae	E. mikinorii	Enshi, Hubei	C. Zhang Zhang182	BNU	0	3	3	1	11.68	7.46	18.63	5	2.7	3.6	5.33
Davidianae	E. mikinorii	Enshi, Hubei	C. Zhang Zhang182	BNU	0	3	3	1	13.09	7.07	18.7	5.22	3	3.6	5.33
Davidianae	E. mikinorii	Enshi, Hubei	C. Zhang Zhang182	BNU	0	3	3	1	11.93	5.54	17.13	4.3	2.37	3.6	5.33
Davidianae	E. mikinorii	Enshi, Hubei	C. Zhang Zhang182	BNU	0	3	3	1	10.82	6.6	17.09	3.84	2.29	3.6	5.33
Davidianae	E. mikinorii	Enshi, Hubei	C. Zhang Zhang182	BNU	0	3	3	1	11.39	6.77	17.73	3.61	2.73	3.6	5.33
Davidianae	E. mikinorii	Enshi, Hubei	C. Zhang Zhang182	BNU	0	3	3	1	11.67	6.18	16.64	3.95	2.5	3.6	5.33
Davidianae	E. mikinorii	Enshi, Hubei	C. Zhang Zhang182	BNU	0	3	3	1	12.3	7.93	17.81	5.18	4.47	3.6	5.33
Davidianae	E. mikinorii	Enshi, Hubei	C. Zhang Zhang182	BNU	0	3	3	1	12.13	7.82	16.55	5.43	3.92	3.6	5.33
Davidianae	E. mikinorii	Enshi, Hubei	C. Zhang Zhang182	BNU	0	3	3	1	11.61	6.57	18	5.24	3.62	3.6	5.33
Davidianae	E. mikinorii	Enshi, Hubei	C. Zhang Zhang182	BNU	0	3	3	1	10.89	7.94	17.15	4.9	3.84	3.6	5.33
Davidianae	E. mikinorii	Enshi, Hubei	C. Zhang Zhang182	BNU	0	3	3	1	11.69	7.8	15.52	5.26	3.85	3.6	5.33
Davidianae	E. mikinorii	Enshi, Hubei	C. Zhang Zhang182	BNU	0	3	3	1	12.24	7.61	15.45	5.11	3.84	3.6	5.33
Davidianae	E. mikinorii	Enshi, Hubei	C. Zhang Zhang182	BNU	0	3	3	1	12.08	7.93	16.07	5.05	4.15	3.6	5.33
Davidianae	E. mikinorii	Enshi, Hubei	C. Zhang Zhang182	BNU	0	3	3	1	11.83	7.23	16.3	5.21	3.96	3.6	5.33
Davidianae	E. mikinorii	Enshi, Hubei	C. Zhang Zhang182	BNU	0	3	3	1	11.09	6.28	18.81	5.55	3.13	3.68	5.3
Davidianae	E. mikinorii	Enshi, Hubei	C. Zhang Zhang182	BNU	0	3	3	1	11.65	5.93	17.85	5.07	2.79	3.68	5.3
Davidianae	E. mikinorii	Enshi, Hubei	C. Zhang Zhang182	BNU	0	3	3	1	11.26	7.21	18.16	5.52	2.78	3.68	5.3
Davidianae	E. mikinorii	Enshi, Hubei	C. Zhang Zhang182	BNU	0	3	3	1	11.12	6.77	14.52	5.06	2.69	3.68	5.3
Davidianae	E. mikinorii	Enshi, Hubei	C. Zhang Zhang182	BNU	0	3	3	1	9.25	5.16	16.62	4.51	2.74	3.68	5.3
Davidianae	E. mikinorii	Enshi, Hubei	C. Zhang Zhang182	BNU	0	3	3	1	10.52	5.85	15.05	4.87	2.39	3.68	5.3
Davidianae	E. mikinorii	Enshi, Hubei	C. Zhang Zhang182	BNU	0	3	3	1	8.82	5.09	15.24	4.25	2.29	3.68	5.3
Davidianae	E. mikinorii	Enshi, Hubei	C. Zhang Zhang182	BNU	0	3	3	1	8.62	5.12	15.2	4.25	2.23	3.68	5.3
Brachycerae	E. myrianthum	Sangzhi, Hunan	C. Zhang Zhang210	BNU	0	0	1	0	3.62	1.58	2.8	1.57	1.52	3.24	3.87
Brachycerae	E. myrianthum	Sangzhi, Hunan	C. Zhang Zhang210	BNU	0	0	1	0	3.71	1.51	2.78	1.4	1.17	3.24	3.87
Brachycerae	E. myrianthum	Sangzhi, Hunan	C. Zhang Zhang210	BNU	0	0	1	0	4.14	1.56	2.41	1.7	1.17	4.4	4.55
Brachycerae	E. myrianthum	Sangzhi, Hunan	C. Zhang Zhang210	BNU	0	0	1	0	4.05	1.2	2.47	1.86	1.36	4.4	4.55
Brachycerae	E. myrianthum	Sangzhi, Hunan	C. Zhang Zhang210	BNU	0	0	1	0	3.92	1.33	2.43	1.89	1.29	4.4	4.55
Brachycerae	E. myrianthum	Sangzhi, Hunan	C. Zhang Zhang210	BNU	0	0	1	0	3.97	1.34	2.3	1.71	1.17	4.4	4.55
Brachycerae	E. myrianthum	Sangzhi, Hunan	C. Zhang Zhang210	BNU	0	0	1	0	5.52	1.75	2.64	1.94	1.46	4.6	4.6
Brachycerae	E. myrianthum	Sangzhi, Hunan	C. Zhang Zhang210	BNU	0	0	1	0	5.36	1.76	2.19	1.97	1.8	4.6	4.6
Brachycerae	E. myrianthum	Sangzhi, Hunan	C. Zhang Zhang210	BNU	0	0	1	0	4.47	1.62	3.01	2.11	1.97	4.6	4.6
Brachycerae	E. myrianthum	Sangzhi, Hunan	C. Zhang Zhang210	BNU	0	0	1	0	4.05	1.48	2.44	1.94	1.72	3.91	5.08
Brachycerae	E. myrianthum	Sangzhi, Hunan	C. Zhang Zhang210	BNU	0	0	1	0	3.84	1.59	2.25	1.62	1.44	3.91	5.08
Brachycerae	E. myrianthum	Sangzhi, Hunan	C. Zhang Zhang210	BNU	0	0	1	0	2.89	1.42	2.15	1.53	1.37	3.77	4.55
Brachycerae	E. myrianthum	Sangzhi, Hunan	C. Zhang Zhang210	BNU	0	0	1	0	3.53	1.4	2	1.68	1.27	3.77	4.55
Brachycerae	E. myrianthum	Sangzhi, Hunan	C. Zhang Zhang210	BNU	0	0	1	0	3.98	1.48	2.17	1.74	1.2	4.2	4.2
Brachycerae	E. myrianthum	Sangzhi, Hunan	C. Zhang Zhang210	BNU	0	0	1	0	4.12	1.45	2.22	1.96	1.22	4.5	4.5
Brachycerae	E. myrianthum	Sangzhi, Hunan	C. Zhang Zhang210	BNU	0	0	1	0	4.49	1.64	2.2	1.75	1.17	4.5	4.5
Brachycerae	E. myrianthum	Sangzhi, Hunan	C. Zhang Zhang210	BNU	0	0	1	0	3.09	1.4	2.24	1.6	1.15	4.3	4.3
Brachycerae	E. myrianthum	Sangzhi, Hunan	C. Zhang Zhang210	BNU	0	0	1	0	3.27	1.4	2.49	1.92	1.27	4.3	4.3
Brachycerae	E. myrianthum	Sangzhi, Hunan	C. Zhang Zhang210	BNU	0	0	1	0	3.95	1.8	2.21	1.49	1.28	4.57	4.57
Brachycerae	E. myrianthum	Sangzhi, Hunan	C. Zhang Zhang210	BNU	0	0	1	0	3.73	1.87	2.18	1.46	1.37	4.57	4.57
Brachycerae	E. myrianthum	Sangzhi, Hunan	C. Zhang Zhang210	BNU	0	0	1	0	5.54	1.71	2.27	1.86	1.56	4.58	4.75
Brachycerae	E. myrianthum	Sangzhi, Hunan	C. Zhang Zhang210	BNU	0	0	1	0	5.33	1.89	2.15	2.03	2.03	4.58	4.75
Brachycerae	E. myrianthum	Sangzhi, Hunan	C. Zhang Zhang210	BNU	0	0	1	0	4.07	1.7	3.37	1.96	1.7	4.58	4.75
Brachycerae	E. myrianthum	Sangzhi, Hunan	C. Zhang Zhang210	BNU	0	0	1	0	4.4	1.58	2.93	1.97	2.01	4.58	4.75
Brachycerae	E. myrianthum	longshan, Hunan	C. Zhang Zhang212	BNU	0	0	1	0	4	2.3	1.84	1.47	1.66	2.82	3.14
Brachycerae	E. myrianthum	longshan, Hunan	C. Zhang Zhang212	BNU	0	0	1	0	4.02	2.4	1.82	1.48	1.56	2.82	3.14
Brachycerae	E. myrianthum	longshan, Hunan	C. Zhang Zhang212	BNU	0	0	1	0	3.92	2.27	1.89	1.42	1.66	2.49	3.17
Brachycerae	E. myrianthum	longshan, Hunan	C. Zhang Zhang212	BNU	0	0	1	0	3.86	2.37	1.86	1.38	1.51	2.49	3.17
Brachycerae	E. myrianthum	longshan, Hunan	C. Zhang Zhang212	BNU	0	0	1	0	4.07	2.45	1.61	1.17	0.92	2.49	3.17
Brachycerae	E. myrianthum	longshan, Hunan	C. Zhang Zhang212	BNU	0	0	1	0	4.13	2.37	1.7	1.24	0.89	2.49	3.17
Brachycerae	E. myrianthum	longshan, Hunan	C. Zhang Zhang212	BNU	0	0	1	0	3.49	2.07	1.85	1.16	1	2.49	3.17
Brachycerae	E. myrianthum	longshan, Hunan	C. Zhang Zhang212	BNU	0	0	1	0	3.75	2.07	1.69	1.06	0.9	2.49	3.17
Davidianae	E. ogisui	Lushan, Sichuan	C. Zhang Zhang285	BNU	0	0	0	1	16.5	7.1	15.78	7.2	4.01	4.5	5
Davidianae	E. ogisui	Lushan, Sichuan	C. Zhang Zhang285	BNU	0	0	0	1	18.83	8.86	19.5	7.98	4.12	4.41	4.91
Davidianae	E. ogisui	Lushan, Sichuan	C. Zhang Zhang285	BNU	0	0	0	1	17.45	8.23	18.91	8.2	4.21	4.32	4.82
Davidianae	E. ogisui	Lushan, Sichuan	C. Zhang Zhang285	BNU	0	0	0	1	17.41	7.9	18.23	7.8	3.55	4.55	5.05
Davidianae	E. ogisui	Lushan, Sichuan	C. Zhang Zhang285	BNU	0	0	0	1	16.9	7.35	19.11	8.12	3.68	4.12	4.62
Davidianae	E. ogisui	Lushan, Sichuan	C. Zhang Zhang285	BNU	0	0	0	1	18.23	8.53	19.43	7.78	4.2	4.21	4.71
Davidianae	E. ogisui	Lushan, Sichuan	C. Zhang Zhang285	BNU	0	0	0	1	18.56	9.1	17.5	7.56	4.3	4.33	4.83
Davidianae	E. ogisui	Lushan, Sichuan	C. Zhang Zhang285	BNU	0	0	0	1	16.98	8.22	16.54	7.31	4.15	4.49	4.99
Davidianae	E. ogisui	Lushan, Sichuan	C. Zhang Zhang285	BNU	0	0	0	1	17.35	8.45	17.91	7.64	4.35	4.53	5.03
Davidianae	E. ogisui	Lushan, Sichuan	C. Zhang Zhang285	BNU	0	0	0	1	18.15	8.65	18.66	7.63	4.31	4.69	5.19
Davidianae	E. ogisui	Lushan, Sichuan	C. Zhang Zhang285	BNU	0	0	0	1	17.78	17.3	18.38	7.21	4.12	4.25	4.75
Davidianae	E. pauciflorum	Maoxian, Sichuan	C. Zhang Zhang278	BNU	0	0	0	1	10.98	4.51	17.56	6.97	6.11	3.6	7.01
Davidianae	E. pauciflorum	Maoxian, Sichuan	C. Zhang Zhang278	BNU	0	0	0	1	11.88	4.98	17.8	7.23	5.64	3.6	7.01
Davidianae	E. pauciflorum	Maoxian, Sichuan	C. Zhang Zhang278	BNU	0	0	0	1	12.01	4.21	18.76	7.1	5.57	3.6	7.01
Davidianae	E. pauciflorum	Maoxian, Sichuan	C. Zhang Zhang278	BNU	0	0	0	1	11.9	4.89	19.29	7.4	6.84	3.6	7.01
Davidianae	E. pauciflorum	Maoxian, Sichuan	C. Zhang Zhang278	BNU	0	0	0	1	10.94	4.16	18.2	6.54	5.96	3.68	5.3
Davidianae	E. pauciflorum	Maoxian, Sichuan	C. Zhang Zhang278	BNU	0	0	0	1	10.76	4.08	17.72	6.04	6.33	3.68	5.3
Davidianae	E. pauciflorum	Maoxian, Sichuan	C. Zhang Zhang278	BNU	0	0	0	1	13.02	5.12	17.29	6.19	5.27	3.68	5.3
Davidianae	E. pauciflorum	Maoxian, Sichuan	C. Zhang Zhang278	BNU	0	0	0	1	12.92	4.49	17.43	6.13	6.52	3.68	5.3
Davidianae	E. pauciflorum	Maoxian, Sichuan	C. Zhang Zhang278	BNU	0	0	0	1	13.45	4.03	17.86	6.57	5.32	3.68	5.3
Davidianae	E. pauciflorum	Maoxian, Sichuan	C. Zhang Zhang278	BNU	0	0	0	1	12.63	4.94	17.24	6.33	6.29	3.68	5.3
Davidianae	E. pauciflorum	Maoxian, Sichuan	C. Zhang Zhang278	BNU	0	0	0	1	10.85	3.72	17.64	6.6	5.36	3.74	5.67
Davidianae	E. pauciflorum	Maoxian, Sichuan	C. Zhang Zhang278	BNU	0	0	0	1	10.14	3.65	16.6	6.27	4.9	3.74	5.67
Davidianae	E. pauciflorum	Maoxian, Sichuan	C. Zhang Zhang278	BNU	0	0	0	1	10.91	4.01	15.81	6.88	4.81	3.74	5.67
Davidianae	E. pauciflorum	Maoxian, Sichuan	C. Zhang Zhang278	BNU	0	0	0	1	9.43	3.93	16.14	5.85	5.53	3.74	5.67
Davidianae	E. pauciflorum	Maoxian, Sichuan	C. Zhang Zhang278	BNU	0	0	0	1	11.99	5.1	20.07	6.51	4.76	4.35	6.3
Davidianae	E. pauciflorum	Maoxian, Sichuan	C. Zhang Zhang278	BNU	0	0	0	1	12.43	4.52	20.03	6.28	5.13	4.35	6.3
Davidianae	E. pauciflorum	Maoxian, Sichuan	C. Zhang Zhang278	BNU	0	0	0	1	12.07	4.74	19.46	6.86	5.13	4.35	6.3
Davidianae	E. pauciflorum	Maoxian, Sichuan	C. Zhang Zhang278	BNU	0	0	0	1	12.75	5.26	19.82	7.06	5.58	4.35	6.3
Davidianae	E. pauciflorum	Maoxian, Sichuan	C. Zhang Zhang278	BNU	0	0	0	1	11.72	4.73	18.4	6.81	5.2	4.4	5.54
Davidianae	E. pauciflorum	Maoxian, Sichuan	C. Zhang Zhang278	BNU	0	0	0	1	11.12	4.83	18.49	5.99	5	4.4	5.54
Campanulatae	E. platypetalum	Wenchuan, Sichuan	C. Zhang Zhang753	BNU	0	2	1	1	2.2	1	0	5.93	3.87	2.24	4.15
Campanulatae	E. platypetalum	Wenchuan, Sichuan	C. Zhang Zhang753	BNU	0	2	1	1	2.8	1.2	0	7.24	3.98	2.24	4.15
Campanulatae	E. platypetalum	Wenchuan, Sichuan	C. Zhang Zhang753	BNU	0	2	1	1	2.5	0.9	0	6.32	4.22	2.11	4.3
Campanulatae	E. platypetalum	Wenchuan, Sichuan	C. Zhang Zhang753	BNU	0	2	1	1	2.6	0.72	0	6.41	4.13	2.31	4.2
Campanulatae	E. platypetalum	Wenchuan, Sichuan	C. Zhang Zhang753	BNU	0	2	1	1	2.7	0.69	0	6.82	4.31	2.44	4.04
Campanulatae	E. platypetalum	Wenchuan, Sichuan	C. Zhang Zhang753	BNU	0	2	1	1	3.1	0.72	0	6.43	4.73	2.34	4.2
Davidianae	E. pseudowushanense	Longli, Guizhou	C. Zhang Zhang228	BNU	0	3	3	1	13.26	9.08	19.69	5.23	5.41	4.45	6.67
Davidianae	E. pseudowushanense	Longli, Guizhou	C. Zhang Zhang228	BNU	0	3	3	1	13.85	9.72	19.94	5.43	4.61	4.45	6.67
Davidianae	E. pseudowushanense	Longli, Guizhou	C. Zhang Zhang228	BNU	0	3	3	1	13.07	9.86	19.75	5.24	4.44	4.45	6.67
Davidianae	E. pseudowushanense	Longli, Guizhou	C. Zhang Zhang228	BNU	0	3	3	1	14	9.65	19.95	4.62	5.38	4.45	6.67
Davidianae	E. pseudowushanense	Longli, Guizhou	C. Zhang Zhang228	BNU	0	3	3	1	13.31	9.89	19.66	4.76	5.36	3.76	6.01
Davidianae	E. pseudowushanense	Longli, Guizhou	C. Zhang Zhang228	BNU	0	3	3	1	13.77	9.48	19.99	4.48	3.56	3.76	6.01
Davidianae	E. pseudowushanense	Longli, Guizhou	C. Zhang Zhang228	BNU	0	3	3	1	13.87	9.7	19.55	5.27	4.35	3.76	6.01
Davidianae	E. pseudowushanense	Longli, Guizhou	C. Zhang Zhang228	BNU	0	3	3	1	14.6	9.35	19.09	4.88	4.93	3.76	6.01
Davidianae	E. pseudowushanense	Longli, Guizhou	C. Zhang Zhang228	BNU	0	3	3	1	13.43	9.13	19.24	4.45	3.59	3.76	6.01
Davidianae	E. pseudowushanense	Longli, Guizhou	C. Zhang Zhang228	BNU	0	3	3	1	14.23	8.47	19.66	4.52	3.04	3.76	6.01
Davidianae	E. pseudowushanense	Longli, Guizhou	C. Zhang Zhang228	BNU	0	3	3	1	13.94	9.01	19.44	4.63	3.78	3.76	6.01
Davidianae	E. pseudowushanense	Longli, Guizhou	C. Zhang Zhang228	BNU	0	3	3	1	14.63	8.47	19.45	4.43	3.45	3.76	6.01
Davidianae	E. pseudowushanense	Longli, Guizhou	C. Zhang Zhang228	BNU	0	3	3	1	14.55	8.79	20.54	4.58	3.77	3.52	5.08
Davidianae	E. pseudowushanense	Longli, Guizhou	C. Zhang Zhang228	BNU	0	3	3	1	14.62	7.99	19.67	5.08	3.35	3.52	5.08
Davidianae	E. pseudowushanense	Longli, Guizhou	C. Zhang Zhang228	BNU	0	3	3	1	14.07	7.63	18.55	4.17	3.32	3.52	5.08
Davidianae	E. pseudowushanense	Longli, Guizhou	C. Zhang Zhang228	BNU	0	3	3	1	14.52	8.8	19.27	5.18	3.77	3.52	5.08
Davidianae	E. pseudowushanense	Longli, Guizhou	C. Zhang Zhang228	BNU	0	3	3	1	10.64	6.51	14.13	4.04	2.49	3.49	4.83
Davidianae	E. pseudowushanense	Longli, Guizhou	C. Zhang Zhang228	BNU	0	3	3	1	11.05	6	14.35	3.57	3.07	3.49	4.83
Davidianae	E. pseudowushanense	Longli, Guizhou	C. Zhang Zhang228	BNU	0	3	3	1	11.52	6.23	14.88	3.54	2.98	3.49	4.83
Davidianae	E. pseudowushanense	Longli, Guizhou	C. Zhang Zhang228	BNU	0	3	3	1	10.2	5.71	14.35	4.1	2.99	3.49	4.83
Brachycerae	E. pubescens	Dujiangyan, Sichuan	C. Zhang Zhang170	BNU	0	0	1	0	11.27	2.53	2.22	1.43	1.25	3.89	4.32
Brachycerae	E. pubescens	Dujiangyan, Sichuan	C. Zhang Zhang170	BNU	0	0	1	0	11.48	2.56	2.22	1.42	1.27	3.89	4.32
Brachycerae	E. pubescens	Dujiangyan, Sichuan	C. Zhang Zhang170	BNU	0	0	1	0	11.99	2.5	2.04	1.54	1.52	3.76	4.49
Brachycerae	E. pubescens	Dujiangyan, Sichuan	C. Zhang Zhang170	BNU	0	0	1	0	11.17	2.97	2.07	1.56	1.53	3.76	4.49
Brachycerae	E. pubescens	Dujiangyan, Sichuan	C. Zhang Zhang170	BNU	0	0	1	0	11.59	2.5	1.86	1.36	1.45	3.48	4.81
Brachycerae	E. pubescens	Dujiangyan, Sichuan	C. Zhang Zhang170	BNU	0	0	1	0	11.94	2.97	2.07	1.45	1.29	3.48	4.81
Brachycerae	E. pubescens	Dujiangyan, Sichuan	C. Zhang Zhang170	BNU	0	0	1	0	11.38	2.58	2.03	1.59	1.39	3.76	4.61
Brachycerae	E. pubescens	Dujiangyan, Sichuan	C. Zhang Zhang170	BNU	0	0	1	0	11.17	2.71	1.99	1.45	1.37	3.76	4.61
Brachycerae	E. pubescens	Dujiangyan, Sichuan	C. Zhang Zhang170	BNU	0	0	1	0	10.4	1.7	2.97	1.36	1.19	3.76	4.61
Brachycerae	E. pubescens	Dujiangyan, Sichuan	C. Zhang Zhang170	BNU	0	0	1	0	8.61	1.38	3.18	1.39	1	3.76	4.61
Brachycerae	E. pubescens	Dujiangyan, Sichuan	C. Zhang Zhang170	BNU	0	0	1	0	9.6	1.65	3.59	1.41	1.03	3.76	4.61
Brachycerae	E. pubescens	Dujiangyan, Sichuan	C. Zhang Zhang170	BNU	0	0	1	0	7.89	1.5	3.57	1.36	1.1	3.76	4.61
Brachycerae	E. qingchengshanense	Dujianyan, Sichuan	C. Zhang Zhang271	BNU	1	3	3	0	15.68	5.79	8.16	3.47	2.12	8.84	12
Brachycerae	E. qingchengshanense	Dujianyan, Sichuan	C. Zhang Zhang271	BNU	1	3	3	0	16.26	5.43	8.18	3.08	2.58	8.84	12
Brachycerae	E. qingchengshanense	Dujianyan, Sichuan	C. Zhang Zhang271	BNU	1	3	3	0	14.57	5.16	7.73	3.07	2.33	8.84	12
Brachycerae	E. qingchengshanense	Dujianyan, Sichuan	C. Zhang Zhang271	BNU	1	3	3	0	15.76	4.95	7.57	2.81	2.43	8.84	12
Davidianae	E. shennongjiaense	Wufeng, Hubei	C. Zhang Zhang174	BNU	0	2	2	1	15.57	5.99	15.75	5.9	4.48	4.98	6.42
Davidianae	E. shennongjiaense	Wufeng, Hubei	C. Zhang Zhang174	BNU	0	2	2	1	15.54	5.59	15.26	5.89	4.36	4.98	6.42
Davidianae	E. shennongjiaense	Wufeng, Hubei	C. Zhang Zhang174	BNU	0	2	2	1	16.42	6.15	15	5.93	4.73	4.98	6.42
Davidianae	E. shennongjiaense	Wufeng, Hubei	C. Zhang Zhang174	BNU	0	2	2	1	14.7	5.67	15.36	6.01	4.82	4.98	6.42
Dolichocerae	E. simplicifolium	Suiyang, Guizhou	C. Zhang Zhang223	BNU	0	3	3	0	20.35	8.77	31.98	6.45	3.67	3.67	6.45
Dolichocerae	E. simplicifolium	Suiyang, Guizhou	C. Zhang Zhang223	BNU	0	3	3	0	16.92	8.9	28.07	5.58	3.62	4.03	6.6
Dolichocerae	E. simplicifolium	Suiyang, Guizhou	C. Zhang Zhang223	BNU	0	3	3	0	16.77	8.73	27.72	5.79	3.94	4.03	6.6
Dolichocerae	E. simplicifolium	Suiyang, Guizhou	C. Zhang Zhang223	BNU	0	3	3	0	17.9	9.05	28.17	5.55	4.43	4.03	6.6
Dolichocerae	E. simplicifolium	Suiyang, Guizhou	C. Zhang Zhang223	BNU	0	3	3	0	16.11	9.53	27.1	5.55	4.02	4.03	6.6
Dolichocerae	E. simplicifolium	Suiyang, Guizhou	C. Zhang Zhang223	BNU	0	3	3	0	16.35	9.13	26.53	5.85	4.46	4.03	6.6
Dolichocerae	E. simplicifolium	Suiyang, Guizhou	C. Zhang Zhang223	BNU	0	3	3	0	15.44	8.93	24.99	5.57	4.17	4.03	6.6
Dolichocerae	E. simplicifolium	Suiyang, Guizhou	C. Zhang Zhang223	BNU	0	3	3	0	15.16	8.38	25.29	5.37	4.36	4.03	6.6
Dolichocerae	E. simplicifolium	Suiyang, Guizhou	C. Zhang Zhang223	BNU	0	3	3	0	14.91	8.38	26.1	5.17	3.48	4.03	6.6
Dolichocerae	E. simplicifolium	Suiyang, Guizhou	C. Zhang Zhang223	BNU	0	3	3	0	14.39	8.9	25.62	5.27	4.12	4.03	6.6
Dolichocerae	E. simplicifolium	Suiyang, Guizhou	C. Zhang Zhang223	BNU	0	3	3	0	14.67	8.14	27.4	5.15	3.99	4.03	6.6
Dolichocerae	E. simplicifolium	Suiyang, Guizhou	C. Zhang Zhang223	BNU	0	3	3	0	15.3	8.84	27.15	5.06	4.09	4.03	6.6
Dolichocerae	E. simplicifolium	Suiyang, Guizhou	C. Zhang Zhang223	BNU	0	3	3	0	15.84	8.42	26.19	5.5	3.78	3.63	7.06
Dolichocerae	E. simplicifolium	Suiyang, Guizhou	C. Zhang Zhang223	BNU	0	3	3	0	16.51	8.17	26.26	5.59	4.22	3.63	7.06
Dolichocerae	E. simplicifolium	Suiyang, Guizhou	C. Zhang Zhang223	BNU	0	3	3	0	16.73	8.63	27.03	5.79	3.77	3.63	7.06
Dolichocerae	E. simplicifolium	Suiyang, Guizhou	C. Zhang Zhang223	BNU	0	3	3	0	16.41	8.62	26.27	5.31	4.3	3.63	7.06
Dolichocerae	E. simplicifolium	Suiyang, Guizhou	C. Zhang Zhang224	BNU	0	3	3	0	14.56	8.53	26.55	4.26	2.96	4.33	6.26
Dolichocerae	E. simplicifolium	Suiyang, Guizhou	C. Zhang Zhang224	BNU	0	3	3	0	15.46	6.94	24.06	4.35	3.33	4.33	6.26
Dolichocerae	E. simplicifolium	Suiyang, Guizhou	C. Zhang Zhang224	BNU	0	3	3	0	13.84	7.77	27.15	4.26	3.31	4.33	6.26
Dolichocerae	E. simplicifolium	Suiyang, Guizhou	C. Zhang Zhang224	BNU	0	3	3	0	15.65	7.41	26.08	4.44	3.14	4.33	6.26
Dolichocerae	E. simplicifolium	Suiyang, Guizhou	C. Zhang Zhang224	BNU	0	3	3	0	13.52	6.13	26.29	4.45	3.61	3.24	7.04
Dolichocerae	E. simplicifolium	Suiyang, Guizhou	C. Zhang Zhang224	BNU	0	3	3	0	14.65	5.76	27.18	4.9	2.95	3.24	7.04
Dolichocerae	E. simplicifolium	Suiyang, Guizhou	C. Zhang Zhang224	BNU	0	3	3	0	14.96	7.48	28.6	4.9	2.92	3.24	7.04
Dolichocerae	E. simplicifolium	Suiyang, Guizhou	C. Zhang Zhang224	BNU	0	3	3	0	13.64	7.07	24.96	4.61	3.15	3.24	7.04
Dolichocerae	E. simplicifolium	Suiyang, Guizhou	C. Zhang Zhang224	BNU	0	3	3	0	15.66	7	28.88	5.33	3.55	4.59	6.51
Dolichocerae	E. simplicifolium	Suiyang, Guizhou	C. Zhang Zhang224	BNU	0	3	3	0	17.61	7.11	28.17	5.33	3.07	4.59	6.51
Dolichocerae	E. simplicifolium	Suiyang, Guizhou	C. Zhang Zhang224	BNU	0	3	3	0	17.29	7.23	29.43	5.06	3.17	4.59	6.51
Dolichocerae	E. simplicifolium	Suiyang, Guizhou	C. Zhang Zhang224	BNU	0	3	3	0	16.54	6.51	29.51	5.49	2.91	4.59	6.51
Dolichocerae	E. simplicifolium	Suiyang, Guizhou	C. Zhang Zhang224	BNU	0	3	3	0	17.31	7.57	29.12	6.03	2.89	3.87	5.65
Dolichocerae	E. simplicifolium	Suiyang, Guizhou	C. Zhang Zhang224	BNU	0	3	3	0	16.97	6.64	29.2	6.12	2.42	3.87	5.65
Dolichocerae	E. simplicifolium	Suiyang, Guizhou	C. Zhang Zhang224	BNU	0	3	3	0	17.48	8.3	28.26	5.57	3.25	3.87	5.65
Dolichocerae	E. simplicifolium	Suiyang, Guizhou	C. Zhang Zhang224	BNU	0	3	3	0	16	8.17	28.45	5.99	3.03	3.87	5.65
Brachycerae	E. sp1	Youyang, Chongqing	C. Zhang Zhang160	BNU	0	2	4	0	3.78	1.79	2.8	1.8	1.6	4.1	4.3
Brachycerae	E. sp1	Youyang, Chongqing	C. Zhang Zhang160	BNU	0	2	4	0	4.2	1.98	3.1	2.2	1.98	4.2	4.35
Brachycerae	E. sp1	Youyang, Chongqing	C. Zhang Zhang160	BNU	0	2	4	0	4.1	2.2	3.2	2.13	1.96	4.15	4.27
Brachycerae	E. sp1	Youyang, Chongqing	C. Zhang Zhang160	BNU	0	2	4	0	4.23	2.1	3.3	2.14	2.03	4.21	4.5
Brachycerae	E. sp1	Youyang, Chongqing	C. Zhang Zhang160	BNU	0	2	4	0	4	1.8	3.15	2.25	2.18	4.19	4.45
Brachycerae	E. stellulatum	Wudangshan, Hubei	C. Zhang Zhang198	BNU	0	0	1	0	9.67	3.56	3.27	2.16	1.86	3.75	5
Brachycerae	E. stellulatum	Wudangshan, Hubei	C. Zhang Zhang198	BNU	0	0	1	0	10.11	3.44	3.09	2.21	1.82	3.75	5
Brachycerae	E. stellulatum	Wudangshan, Hubei	C. Zhang Zhang198	BNU	0	0	1	0	8.85	3.61	3.16	2.15	1.83	3.68	4.64
Brachycerae	E. stellulatum	Wudangshan, Hubei	C. Zhang Zhang198	BNU	0	0	1	0	8.93	3.63	3.21	2.09	1.98	3.68	4.64
Brachycerae	E. stellulatum	Wudangshan, Hubei	C. Zhang Zhang198	BNU	0	0	1	0	8.93	3.48	3.05	2.26	1.83	3.7	3.82
Brachycerae	E. stellulatum	Wudangshan, Hubei	C. Zhang Zhang198	BNU	0	0	1	0	8.72	3.47	2.97	2.11	1.88	3.7	3.82
Brachycerae	E. stellulatum	Wudangshan, Hubei	C. Zhang Zhang198	BNU	0	0	1	0	7.73	2.78	2.63	2	1.63	3.76	4.01
Brachycerae	E. stellulatum	Wudangshan, Hubei	C. Zhang Zhang198	BNU	0	0	1	0	8.49	2.97	2.56	2.04	1.51	3.76	4.01
Brachycerae	E. stellulatum	Wudangshan, Hubei	C. Zhang Zhang198	BNU	0	0	1	0	8.91	3.19	2.57	1.81	1.62	3.55	4.52
Brachycerae	E. stellulatum	Wudangshan, Hubei	C. Zhang Zhang198	BNU	0	0	1	0	9.43	3.89	2.5	2	1.64	3.55	4.52
Brachycerae	E. stellulatum	Wudangshan, Hubei	C. Zhang Zhang198	BNU	0	0	1	0	9.29	3.43	2.4	1.74	1.61	3.4	3.4
Brachycerae	E. stellulatum	Wudangshan, Hubei	C. Zhang Zhang198	BNU	0	0	1	0	9.19	3.29	2.37	1.59	1.5	3.4	3.4
Brachycerae	E. stellulatum	Wudangshan, Hubei	C. Zhang Zhang198	BNU	0	0	1	0	7.71	2.72	2.3	1.75	1.46	3.4	3.5
Brachycerae	E. stellulatum	Wudangshan, Hubei	C. Zhang Zhang198	BNU	0	0	1	0	7.62	2.95	2.3	1.6	1.45	3.4	3.5
Brachycerae	E. stellulatum	Wudangshan, Hubei	C. Zhang Zhang198	BNU	0	0	1	0	8.48	3.28	2.35	1.86	1.36	3.62	4.06
Brachycerae	E. stellulatum	Wudangshan, Hubei	C. Zhang Zhang198	BNU	0	0	1	0	8.66	3.15	2.34	1.8	1.62	3.62	4.06
Brachycerae	E. stellulatum	Wudangshan, Hubei	C. Zhang Zhang198	BNU	0	0	1	0	8.28	3.17	2.5	1.8	1.37	4	4
Brachycerae	E. stellulatum	Wudangshan, Hubei	C. Zhang Zhang198	BNU	0	0	1	0	8.25	3.1	2.6	1.76	1.48	4	4
Brachycerae	E. stellulatum	Wudangshan, Hubei	C. Zhang Zhang198	BNU	0	0	1	0	6.97	2.64	2.4	1.63	1.15	3.9	3.9
Brachycerae	E. stellulatum	Wudangshan, Hubei	C. Zhang Zhang198	BNU	0	0	1	0	7.3	3.02	2.5	1.67	1.52	3.9	3.9
Dolichocerae	E. sutchuenense	Shennongjia, Hubei	C. Zhang Zhang197	BNU	0	2	2	0	28.56	5.99	28.64	4.7	2.48	4.73	6.65
Dolichocerae	E. sutchuenense	Shennongjia, Hubei	C. Zhang Zhang197	BNU	0	2	2	0	27.7	5.72	29.91	5.35	2.6	4.73	6.65
Dolichocerae	E. sutchuenense	Shennongjia, Hubei	C. Zhang Zhang197	BNU	0	2	2	0	27.58	5.69	27.55	4.65	2.67	4.73	6.65
Dolichocerae	E. sutchuenense	Shennongjia, Hubei	C. Zhang Zhang197	BNU	0	2	2	0	28.49	5.46	27.29	5.6	2.67	4.73	6.65
Dolichocerae	E. sutchuenense	Shennongjia, Hubei	C. Zhang Zhang197	BNU	0	2	2	0	23.83	4.68	28.76	4.51	2.58	4.28	4.92
Dolichocerae	E. sutchuenense	Shennongjia, Hubei	C. Zhang Zhang197	BNU	0	2	2	0	22.84	4.42	28.01	4.31	2.31	4.28	4.92
Dolichocerae	E. sutchuenense	Shennongjia, Hubei	C. Zhang Zhang197	BNU	0	2	2	0	23.24	4.92	28.14	4.02	3.34	4.28	4.92
Dolichocerae	E. sutchuenense	Shennongjia, Hubei	C. Zhang Zhang197	BNU	0	2	2	0	23.3	4.67	27.08	4.44	3.67	4.28	4.92
Dolichocerae	E. sutchuenense	Shennongjia, Hubei	C. Zhang Zhang197	BNU	0	2	2	0	25.63	5.12	27.95	3.94	2.32	4.14	5.04
Dolichocerae	E. sutchuenense	Shennongjia, Hubei	C. Zhang Zhang197	BNU	0	2	2	0	25.31	3.9	28.4	3.94	2.6	4.14	5.04
Dolichocerae	E. sutchuenense	Shennongjia, Hubei	C. Zhang Zhang197	BNU	0	2	2	0	23.23	4.14	28.39	4.25	3.58	4.47	5.44
Dolichocerae	E. sutchuenense	Shennongjia, Hubei	C. Zhang Zhang197	BNU	0	2	2	0	22.36	3.65	26.93	4.7	2.81	4.95	6.03
Dolichocerae	E. sutchuenense	Shennongjia, Hubei	C. Zhang Zhang197	BNU	0	2	2	0	32.16	5.22	33.59	4.76	3	5.01	6.1
Dolichocerae	E. sutchuenense	Shennongjia, Hubei	C. Zhang Zhang197	BNU	0	2	2	0	28.77	5.27	31.32	4.73	3.16	4.98	6.07
Dolichocerae	E. sutchuenense	Shennongjia, Hubei	C. Zhang Zhang197	BNU	0	2	2	0	24.02	4.98	30.23	4.62	2.29	4.79	5.98
Dolichocerae	E. sutchuenense	Shennongjia, Hubei	C. Zhang Zhang197	BNU	0	2	2	0	25.81	5.65	24.3	4.2	2.26	4.79	5.98
Dolichocerae	E. sutchuenense	Shennongjia, Hubei	C. Zhang Zhang197	BNU	0	2	2	0	28.22	5.56	28.05	4.46	2.59	4.59	6.44
Dolichocerae	E. sutchuenense	Shennongjia, Hubei	C. Zhang Zhang197	BNU	0	2	2	0	27.52	5.12	29.05	4.81	2.83	4.59	6.44
Dolichocerae	E. sutchuenense	Shennongjia, Hubei	C. Zhang Zhang197	BNU	0	2	2	0	27.43	5.59	27.37	4.7	3.97	4.59	6.44
Dolichocerae	E. sutchuenense	Shennongjia, Hubei	C. Zhang Zhang197	BNU	0	2	2	0	28.17	5.29	26.64	4.99	2.82	4.59	6.44
Dolichocerae	E. sutchuenense	Shennongjia, Hubei	C. Zhang Zhang197	BNU	0	2	2	0	24.37	4.9	27.75	4.51	3.12	4.64	5.87
Dolichocerae	E. sutchuenense	Shennongjia, Hubei	C. Zhang Zhang197	BNU	0	2	2	0	24.61	5.68	26.36	4.62	3.08	4.64	5.87
Dolichocerae	E. sutchuenense	Shennongjia, Hubei	C. Zhang Zhang197	BNU	0	2	2	0	23.16	4.92	28.62	4.3	3.56	4.64	5.87
Dolichocerae	E. sutchuenense	Shennongjia, Hubei	C. Zhang Zhang197	BNU	0	2	2	0	23.18	4.57	28.27	4.6	3.91	4.64	5.87
Dolichocerae	E. sutchuenense	Shennongjia, Hubei	C. Zhang Zhang197	BNU	0	2	2	0	29.15	5.75	31.01	4.72	3.84	5.99	7.15
Dolichocerae	E. sutchuenense	Shennongjia, Hubei	C. Zhang Zhang197	BNU	0	2	2	0	27.89	5.83	31.41	5.38	3.02	5.99	7.15
Dolichocerae	E. sutchuenense	Shennongjia, Hubei	C. Zhang Zhang197	BNU	0	2	2	0	29.69	6.59	31.33	5.54	3.76	5.99	7.15
Dolichocerae	E. sutchuenense	Shennongjia, Hubei	C. Zhang Zhang197	BNU	0	2	2	0	27.03	5.22	30.38	5.28	3.93	5.99	7.15
Dolichocerae	E. sutchuenense	Shennongjia, Hubei	C. Zhang Zhang197	BNU	0	2	2	0	28.3	6.58	32.56	5.07	2.26	4.97	6.57
Dolichocerae	E. sutchuenense	Shennongjia, Hubei	C. Zhang Zhang197	BNU	0	2	2	0	32.03	6.57	32.96	4.76	2.78	4.97	6.57
Dolichocerae	E. sutchuenense	Shennongjia, Hubei	C. Zhang Zhang197	BNU	0	2	2	0	30.32	4.92	30.66	5.15	3.07	5.59	6.86
Dolichocerae	E. sutchuenense	Shennongjia, Hubei	C. Zhang Zhang197	BNU	0	2	2	0	28.98	5.59	30.86	4.64	3.21	5.04	6.18
Dolichocerae	E. sutchuenense	Shennongjia, Hubei	C. Zhang Zhang197	BNU	0	2	2	0	25.98	4.37	31.27	4.92	2.78	4.63	5.6
Dolichocerae	E. sutchuenense	Shennongjia, Hubei	C. Zhang Zhang197	BNU	0	2	2	0	27.54	4.58	31.75	4.38	2.87	4.63	5.6
Dolichocerae	E. sutchuenense	Shennongjia, Hubei	C. Zhang Zhang197	BNU	0	2	2	0	26.56	4.84	32.47	4.79	2.98	4.63	5.6
Dolichocerae	E. sutchuenense	Shennongjia, Hubei	C. Zhang Zhang197	BNU	0	2	2	0	26.69	4.59	32.37	4.73	3.51	4.63	5.6
Dolichocerae	E. tianmenshanense	Zhangjiajie, Hunan	C. Zhang Zhang209	BNU	0	1	1	0	4.6	2.03	6.07	4.99	3.88	3.25	5.34
Dolichocerae	E. tianmenshanense	Zhangjiajie, Hunan	C. Zhang Zhang209	BNU	0	1	1	0	4.79	2.39	9.59	4.74	4.44	3.25	5.34
Dolichocerae	E. tianmenshanense	Zhangjiajie, Hunan	C. Zhang Zhang209	BNU	0	1	1	0	5	2.23	4.71	4.44	4.34	3.54	5.11
Dolichocerae	E. tianmenshanense	Zhangjiajie, Hunan	C. Zhang Zhang209	BNU	0	1	1	0	5.28	2.17	8	4.98	4.03	3.54	5.11
Dolichocerae	E. tianmenshanense	Zhangjiajie, Hunan	C. Zhang Zhang209	BNU	0	1	1	0	4.74	2.42	7	4.34	4.23	3.16	4.95
Dolichocerae	E. tianmenshanense	Zhangjiajie, Hunan	C. Zhang Zhang209	BNU	0	1	1	0	5.89	2.34	5.84	5.24	4	3.42	5.68
Dolichocerae	E. tianmenshanense	Zhangjiajie, Hunan	C. Zhang Zhang209	BNU	0	1	1	0	5.63	2.2	4.89	5.49	4.47	3.31	4.38
Brachycerae	E. truncatum	Baojing, Hunan	C. Zhang Zhang308	BNU	0	0	1	0	3.72	1.68	2.89	1.96	2.07	1.69	1.92
Brachycerae	E. truncatum	Baojing, Hunan	C. Zhang Zhang308	BNU	0	0	1	0	5.84	3.48	3.64	1.92	1.96	2.41	3.07
Brachycerae	E. truncatum	Baojing, Hunan	C. Zhang Zhang308	BNU	0	0	1	0	5.97	3.48	3.79	2	1.96	2.41	3.07
Brachycerae	E. truncatum	Baojing, Hunan	C. Zhang Zhang308	BNU	0	0	1	0	3.74	2.11	2.86	1.95	2.03	2.5	2.5
Brachycerae	E. truncatum	Baojing, Hunan	C. Zhang Zhang308	BNU	0	0	1	0	3.75	2.09	2.85	1.89	1.87	2.5	2.5
Brachycerae	E. truncatum	Baojing, Hunan	C. Zhang Zhang308	BNU	0	0	1	0	3.69	2.07	2.88	2	1.81	2.5	2.5
Brachycerae	E. truncatum	Baojing, Hunan	C. Zhang Zhang308	BNU	0	0	1	0	3.86	2.12	2.84	2	2.08	2.5	2.5
Davidianae	E. wushanense	Shennongjia, Hubei	C. Zhang Zhang191	BNU	0	1	1	1	11.46	6.59	19.06	6.7	3.64	3.92	6.62
Davidianae	E. wushanense	Shennongjia, Hubei	C. Zhang Zhang191	BNU	0	1	1	1	12.05	5.52	19.98	6.47	3.69	3.92	6.62
Davidianae	E. wushanense	Shennongjia, Hubei	C. Zhang Zhang191	BNU	0	1	1	1	12.13	5.86	18.32	7.16	3.87	3.92	6.62
Davidianae	E. wushanense	Shennongjia, Hubei	C. Zhang Zhang191	BNU	0	1	1	1	12.06	6.33	19.34	7.16	4.46	3.92	6.62
Davidianae	E. wushanense	Shennongjia, Hubei	C. Zhang Zhang191	BNU	0	1	1	1	12.21	5.3	20.18	6.24	3.29	4.06	5.92
Davidianae	E. wushanense	Shennongjia, Hubei	C. Zhang Zhang191	BNU	0	1	1	1	10.11	5.39	18.7	6.23	4.14	4.06	5.92
Davidianae	E. wushanense	Shennongjia, Hubei	C. Zhang Zhang191	BNU	0	1	1	1	10.89	6.19	19.55	6.37	3.05	4.06	5.92
Davidianae	E. wushanense	Shennongjia, Hubei	C. Zhang Zhang191	BNU	0	1	1	1	11.52	5.86	18.26	6.49	3.8	4.06	5.92
Davidianae	E. wushanense	Shennongjia, Hubei	C. Zhang Zhang191	BNU	0	1	1	1	11.25	6.26	19.55	6.23	3.49	4.06	5.92
Davidianae	E. wushanense	Shennongjia, Hubei	C. Zhang Zhang191	BNU	0	1	1	1	11.92	6.06	19.36	6.88	3.95	4.06	5.92
Davidianae	E. wushanense	Shennongjia, Hubei	C. Zhang Zhang191	BNU	0	1	1	1	11.1	5.77	19.88	6.09	3.75	4.06	5.92
Davidianae	E. wushanense	Shennongjia, Hubei	C. Zhang Zhang191	BNU	0	1	1	1	10.78	5.68	19.88	6.41	4.35	4.06	5.92
Davidianae	E. wushanense	Shennongjia, Hubei	C. Zhang Zhang191	BNU	0	1	1	1	12.47	5.07	19.57	5.59	3.34	4.38	6.46
Davidianae	E. wushanense	Shennongjia, Hubei	C. Zhang Zhang191	BNU	0	1	1	1	11.22	5.07	19.97	6.4	4.08	4.38	6.46
Davidianae	E. wushanense	Shennongjia, Hubei	C. Zhang Zhang191	BNU	0	1	1	1	11.93	5.43	18.48	6.31	3.95	4.38	6.46
Davidianae	E. wushanense	Shennongjia, Hubei	C. Zhang Zhang191	BNU	0	1	1	1	11.87	5.7	20.29	6.27	4.44	4.38	6.46
Davidianae	E. wushanense	Shennongjia, Hubei	C. Zhang Zhang191	BNU	0	1	1	1	12.02	5.6	19.57	6.5	3.54	3.92	6.25
Davidianae	E. wushanense	Shennongjia, Hubei	C. Zhang Zhang191	BNU	0	1	1	1	10.95	4.87	19.46	5.17	4.07	3.92	6.25
Davidianae	E. wushanense	Shennongjia, Hubei	C. Zhang Zhang191	BNU	0	1	1	1	11.87	5.68	19.11	6.18	4.74	3.92	6.25
Davidianae	E. wushanense	Shennongjia, Hubei	C. Zhang Zhang191	BNU	0	1	1	1	11.53	5.51	19.26	6.41	4.32	3.92	6.25
Davidianae	E. wushanense	Shennongjia, Hubei	C. Zhang Zhang191	BNU	0	1	1	1	11.65	5.73	18.51	7.02	4.83	4.67	6
Davidianae	E. wushanense	Shennongjia, Hubei	C. Zhang Zhang191	BNU	0	1	1	1	12.09	5.64	17.33	6.41	4.7	4.67	6
Davidianae	E. wushanense	Shennongjia, Hubei	C. Zhang Zhang191	BNU	0	1	1	1	11.27	5.28	17.45	6.39	4.01	4.67	6
Davidianae	E. wushanense	Shennongjia, Hubei	C. Zhang Zhang191	BNU	0	1	1	1	11.56	5.64	17.01	6.31	4.68	4.67	6
Davidianae	E. wushanense	Shennongjia, Hubei	C. Zhang Zhang191	BNU	0	1	1	1	11.65	4.77	20.89	6.57	3.85	3.82	5.96
Davidianae	E. wushanense	Shennongjia, Hubei	C. Zhang Zhang191	BNU	0	1	1	1	12.5	4.65	21.13	7.16	4.3	3.82	5.96
Davidianae	E. wushanense	Shennongjia, Hubei	C. Zhang Zhang191	BNU	0	1	1	1	11.84	5.13	21.94	7.31	4.52	3.82	5.96
Davidianae	E. wushanense	Shennongjia, Hubei	C. Zhang Zhang191	BNU	0	1	1	1	11.52	4.97	21.18	6.99	3.84	3.82	5.96
Davidianae	E. xichangense	Xichang, Sichuan	C. Zhang Zhang302	BNU	0	2	1	1	7.28	2.58	20.28	5.33	5.78	3.77	5.38
Davidianae	E. xichangense	Xichang, Sichuan	C. Zhang Zhang302	BNU	0	2	1	1	7.03	3.02	19.17	5.5	4.38	3.77	5.38
Davidianae	E. xichangense	Xichang, Sichuan	C. Zhang Zhang302	BNU	0	2	1	1	6.79	3.3	19.96	5.8	4.69	3.77	5.38
Davidianae	E. xichangense	Xichang, Sichuan	C. Zhang Zhang302	BNU	0	2	1	1	7.28	2.75	19.32	6	5.17	3.77	5.38
Davidianae	E. xichangense	Xichang, Sichuan	C. Zhang Zhang302	BNU	0	2	1	1	7.27	2.85	17.4	5.93	6.35	4.49	5.36
Davidianae	E. xichangense	Xichang, Sichuan	C. Zhang Zhang302	BNU	0	2	1	1	7.53	2.97	17.91	5.81	4.02	4.49	5.36
Davidianae	E. xichangense	Xichang, Sichuan	C. Zhang Zhang302	BNU	0	2	1	1	7.3	3.04	18.75	6.29	5.04	4.49	5.36
Davidianae	E. xichangense	Xichang, Sichuan	C. Zhang Zhang302	BNU	0	2	1	1	7.14	3.03	17.57	6.7	6.43	4.49	5.36
Davidianae	E. xichangense	Xichang, Sichuan	C. Zhang Zhang302	BNU	0	2	1	1	7.24	2.5	18.31	6.16	6.04	5	5
Davidianae	E. xichangense	Xichang, Sichuan	C. Zhang Zhang302	BNU	0	2	1	1	6.81	2.74	19.11	7	7.33	5	5
Davidianae	E. xichangense	Xichang, Sichuan	C. Zhang Zhang302	BNU	0	2	1	1	6.94	3.33	16.07	6.43	6.09	5	5
Davidianae	E. xichangense	Xichang, Sichuan	C. Zhang Zhang302	BNU	0	2	1	1	6.74	2.66	19.62	6.57	7.17	5	5
Dolichocerae	E. yinjiangense	Yinjiang, Guizhou	C. Zhang Zhang297	BNU	0	1	1	0	13.99	7.46	23.13	6.43	4.66	3.97	5.48
Dolichocerae	E. yinjiangense	Yinjiang, Guizhou	C. Zhang Zhang297	BNU	0	1	1	0	12.81	6.04	24.28	6.82	5.65	3.97	5.48
Dolichocerae	E. yinjiangense	Yinjiang, Guizhou	C. Zhang Zhang297	BNU	0	1	1	0	13.25	7.41	22.39	6.93	5.55	3.97	5.48
Dolichocerae	E. yinjiangense	Yinjiang, Guizhou	C. Zhang Zhang297	BNU	0	1	1	0	11.78	6.71	23.35	7.04	5.87	3.97	5.48
Dolichocerae	E. yinjiangense	Yinjiang, Guizhou	C. Zhang Zhang297	BNU	0	1	1	0	13.78	7.65	24.81	6.73	5.35	3.97	5.48
Dolichocerae	E. yinjiangense	Yinjiang, Guizhou	C. Zhang Zhang297	BNU	0	1	1	0	12.34	7.74	25.48	6.39	5.57	3.97	5.48
Dolichocerae	E. yinjiangense	Yinjiang, Guizhou	C. Zhang Zhang297	BNU	0	1	1	0	12.79	7.34	24.17	6.29	5.59	3.97	5.48
Dolichocerae	E. yinjiangense	Yinjiang, Guizhou	C. Zhang Zhang297	BNU	0	1	1	0	12.89	7.11	24.75	6.67	5.04	3.97	5.48
Dolichocerae	E. yinjiangense	Yinjiang, Guizhou	C. Zhang Zhang297	BNU	0	1	1	0	12.57	7.56	24.87	6.82	5.97	3.97	5.48
Dolichocerae	E. yinjiangense	Yinjiang, Guizhou	C. Zhang Zhang297	BNU	0	1	1	0	13.39	7.53	24.78	6.77	6.31	3.97	5.48
Dolichocerae	E. zhushanense	Zhushan, Hubei	C. Zhang Zhang199	BNU	0	3	3	0	16.45	6.1	27.7	5.87	5.26	4.47	6.75
Dolichocerae	E. zhushanense	Zhushan, Hubei	C. Zhang Zhang199	BNU	0	3	3	0	17.48	6.35	27.69	6.16	5.08	4.47	6.75
Dolichocerae	E. zhushanense	Zhushan, Hubei	C. Zhang Zhang199	BNU	0	3	3	0	17.92	6.04	27.28	5.97	5.05	4.47	6.75
Dolichocerae	E. zhushanense	Zhushan, Hubei	C. Zhang Zhang199	BNU	0	3	3	0	16.9	6.36	27	5.58	5.15	4.47	6.75

## Sheet: Table S5
Table S5 Regression coefficients from the discriminant function analysis of vegetative traits.
Character	LD1	LD2	LD3
LeafT	-2.6346	0.0511402	0.699116
MLL	0.0462478	0.0182953	0.00393397
MLW	-0.087824	0.0277324	-0.0214589
MLLL	-0.716466	1.50705	-2.27917
RatioML	-0.0202965	-0.0899539	0.0445915
LLL	-0.0222831	-0.0171506	0.0603335
LLW	0.0172327	-0.0187322	-0.0854632
LonglobeL	0.0220776	-0.017706	-0.0382236
ShortlobeL	-0.0579572	0.217801	-0.0376296
SawtoothD	-0.214779	0.236652	0.296745
PetioleL	-0.00954998	-0.0148878	-0.0158644

## Sheet: Table S6
Table S6 Regression coefficients from the discriminant function analysis of reproductive traits.
Character	LD1	LD2	LD3
SpurR	-0.515317	0.951646	-1.6434
SepalC	1.65522	-0.0376622	2.16043
SpurC	-1.46216	0.0836381	-1.60231
Lamina	1.21462	-4.29966	-3.18421
SepalL	-0.034624	-0.0393709	0.113525
SepalW	0.175347	-0.0297518	-0.116712
SpurL	0.183135	0.21735	-0.210141
SpurML	0.666282	-0.396016	0.702842
SpurMW	-0.214188	0.258835	-0.357454
StamenL	-0.456291	0.157732	-0.654457
PistilL	-0.133455	-0.339195	0.141243

## Sheet: Table S7
Table S7 Mean value of vegetative traits for analyses of phylomorphospace.
Species	LeafT	MLL	MLW	MLLL	RatioML	LLL	LLW	SawtoothD	LonglobeL	ShortlobeL	PetioleL
E. daiguii JS44	1	59.5	33.5	6.6	1.8	52.7	32.4	5.3	16.3	5.9	77.4
E. myrianthum JS36	1	118.1	49.5	3.6	2.4	104	42	4.9	20.1	3.5	151.8
E. truncatum JS32	2	84.7	52.8	0	1.6	70.7	46.6	2.3	5.3	-2.4	123.2
E. mikinorii JS30	1	100	43.5	4.5	2.3	99.8	42.8	4.4	22.4	4.6	98.3
E. hunanense JS28	1	104.3	47.6	5.2	2.2	98.2	42.7	4.5	23.2	5.3	105.4
E. elachyphyllum JS31	1	42	34.5	9.6	1.2	42	34.5	5.8	9.6	9.6	22.3
E. borealiguizhouense JS38	2	153.5	42.4	3.8	3.8	166	39.3	2.9	40.8	0	133.5
E. coactum JS40	1	120.6	59.5	10	2.1	114.7	57.5	4.9	32.4	7.3	147.1
E. dolichostemon JS46	1	90.7	51.6	10	1.8	78.8	44.8	4.4	20.8	6.9	100.4
E. wushanense JS19	1	132.1	39.4	5.9	3.4	130.8	37	2.3	28.4	3.4	123.6
E. fargesii JS45	1	106.7	37.5	7	2.9	99.7	32	5	23.5	5.4	103.4
E. tianmenshanense JS24	1	66.4	34	6.2	2	58.6	31.8	4.6	14.4	5.3	76.2
E. baojingense JS16	1	113	49	7.7	2.3	100.7	44.8	4.3	27.5	7.9	86.5
E. franchetii JS08	1	97.9	43.6	7.1	2.3	89.3	38.2	4.7	21.7	6.9	101.3
E. zhushanense JS10	2	113.4	44.3	10	2.6	104.9	42	3.7	26.7	8.3	100.9
E. sutchuenense JS25	1	62.4	33.4	5.6	1.9	57.3	32.7	6	12.2	6.4	75.1
E. ilicifolium JS12	1	96.4	28.9	4	3.3	91.9	28.4	3.6	17.9	3.4	75.4
E. leptorrhizum JS55	1	58	31.4	6.7	1.9	51.6	28.9	4.5	12.5	6.7	63.1
E. shennongjiaense S26	1	100.2	41.7	6.2	2.4	71.8	39.9	5.2	23.7	9.6	128
E. simplicifolium JS50	1	126.5	49.9	6.8	2.6	115.3	49.3	5.5	28.7	6.7	117
E. ecalcaratum JS02	0	33.8	25	5.3	1.3	25.2	21	5	7.7	4.8	53.5
E. davidii JS04	0	37.8	28.6	5	1.3	27.9	22	4.5	7.3	4.1	59
E. fangii JS05	0	52.9	31.6	4.4	1.8	37.2	21.1	4.6	7.7	2.7	71.2
E. flavum JS06	0	42.4	26.5	3.5	1.6	31.6	21.7	4.5	6.8	3.2	63
E. campanulatum JS03	0	42.5	28.2	4	1.5	33.9	23.6	5.1	6.7	3.5	58.6
E. xichangense JS67	0	56.9	34.5	8.1	1.7	48	32.8	4.4	16	8.6	112.4
E. elongatum JS70	0	39	31.1	3.9	1.3	33	28.2	3.9	7.8	3.7	123.6
E. pauciflorum JS11	0	22.7	20.1	5.4	1.1	19.6	18.8	5.6	7.2	4.7	42.2
E. qingchengshanense JS47	1	127.3	55.1	8.1	2.3	109.9	48.9	4	22.5	5.7	140.2
E. ogisui JS07	0	55.7	25.3	2.4	2.2	39.8	19	6.7	6.7	2.2	58.4
E. membranaceum JS52	0	60.2	39.8	7.5	1.5	52.8	36	4.7	12.9	7.5	99.6
E. acuminatum JS48	1	107.8	42.5	4.9	2.6	98.8	43.5	5.6	23.5	6.2	95.7
E. pubescens JS69	1	117.5	45.5	5.9	2.6	100.2	39	3.3	19.3	4.8	104.2
E. brevicornu JS64	0	38.7	32.6	4.4	1.2	30.2	26.5	6.6	9	4.2	111.5
E. elatum (outgroup)	0	45	33.4	4	1.3	35.9	29	3.3	7.3	4.4	109

## Sheet: Table S8
Table S8 Regression coefficients from the principal component analysis of vegetative traits.
Character	PC1	PC2	PC3	PC4	PC5	PC6	PC7	PC8	PC9	PC10	PC11
LeafT	-0.32	-0.06	0.13	0.28	-0.67	0.53	0.25	-0.02	0.11	-0.02	0
MLL	-0.39	-0.06	0.13	-0.12	0.04	-0.16	-0.2	-0.24	0.34	-0.25	-0.72
MLW	-0.34	0.1	-0.44	-0.07	-0.21	-0.34	-0.14	-0.25	0.45	0.26	0.41
MLLL	-0.12	0.59	0.06	0.34	0.18	-0.21	0.53	-0.35	-0.16	0.01	-0.09
RatioML	-0.31	-0.17	0.54	-0.1	0.17	0.1	-0.22	-0.41	-0.27	0.44	0.2
LLL	-0.38	-0.07	0.2	-0.07	0.03	-0.22	0.02	0.1	-0.16	-0.72	0.44
LLW	-0.35	0.15	-0.35	-0.04	-0.25	-0.13	-0.26	0.23	-0.68	0.14	-0.24
SawtoothD	0.18	0.36	0.18	-0.8	-0.35	0.01	0.18	-0.11	-0.03	-0.03	0
LonglobeL	-0.36	0.1	0.26	-0.12	0.19	-0.09	0.27	0.7	0.25	0.34	-0.02
ShortlobeL	-0.04	0.65	0.07	0.09	0.16	0.42	-0.54	0.1	0.16	-0.12	0.12
PetioleL	-0.29	-0.12	-0.46	-0.32	0.45	0.53	0.29	-0.13	-0.05	-0.06	0

## Sheet: Table S9 
Table S9 Mean value of reproductive traits for analyses of phylomorphospace.
Species	SpurR	SepalC	SpurC	Lamina	SepalL	SepalW	SpurL	SpurML	SpurMW	StamenL	PistilL
E. daiguii JS44	0	2	4	0	4.11	2.18	2.1	1.66	1.82	3.08	3.82
E. myrianthum JS36	0	0	1	0	4.13	1.56	2.43	1.78	1.44	4.27	4.54
E. truncatum JS32	0	0	1	0	4.37	2.43	3.11	1.96	1.97	2.36	2.58
E. mikinorii JS30	0	3	3	1	11.43	6.8	17.11	5.24	3.39	3.76	5.48
E. hunanense JS28	0	2	1	1	5.23	2.75	16.02	7.08	5.94	4.03	5.8
E. elachyphyllum JS31	0	2	4	0	4.11	1.78	1.4	1.47	1.49	2.61	3.96
E. borealiguizhouense JS38	0	2	4	0	4.15	1.65	2.6	1.74	1.47	4.23	4.85
E. coactum JS40	0	0	1	0	3.36	1.63	2.32	1.69	1.51	3.61	3.93
E. dolichostemon JS46	1	3	3	0	10.36	4.96	6.63	1.84	2.33	7.89	9.82
E. wushanense JS19	0	1	1	1	11.62	5.56	19.4	6.48	4.02	4.12	6.16
E. fargesii JS45	1	3	3	0	15.68	2.86	7.51	2.89	2.96	9	11.2
E. tianmenshanense JS24	0	1	1	0	5.13	2.25	6.59	4.89	4.2	3.35	5.13
E. baojingense JS16	0	1	1	0	9.69	4.28	26.44	6.74	4.39	4.32	7.19
E. franchetii JS08	0	1	1	0	9.91	5.13	22.41	6.17	4.75	4.34	5.78
E. zhushanense JS10	0	3	3	0	17.19	6.21	27.42	5.9	5.14	4.47	6.75
E. sutchuenense JS25	0	2	2	0	26.66	5.18	29.38	4.7	3.01	4.81	6.07
E. ilicifolium JS12	0	1	1	0	8.04	3.24	27.43	5.22	3.99	4.76	6.4
E. leptorrhizum JS55	0	2	2	0	24.82	5.98	30.16	5.83	3.24	3.4	5.57
E. shennongjiaense S26	0	2	2	1	15.56	5.85	15.34	5.93	4.6	4.98	6.42
E. simplicifolium JS50	0	3	3	0	16.24	8.72	26.99	5.53	4.03	3.91	6.71
E. ecalcaratum JS02	0	2	1	1	2.8	1.25	1.98	7.02	5.11	2.69	5.03
E. davidii JS04	0	2	1	1	5.23	1.43	16.97	8.68	8.47	4.36	6.08
E. fangii JS05	0	2	1	1	6.41	2.24	16.18	5.3	4.08	3.19	4.91
E. flavum JS06	0	1	1	1	8.89	4.31	21.69	9.04	8.08	4.14	6.78
E. campanulatum JS03	0	2	1	1	2.43	1.1	0	6.96	4.88	2.67	4.43
E. xichangense JS67	0	2	1	1	7.11	2.9	18.62	6.13	5.71	4.42	5.25
E. elongatum JS70	1	2	1	0	5.08	2.36	16.26	5.01	4.59	3.48	4.16
E. pauciflorum JS11	0	0	0	1	11.7	4.5	18.08	6.58	5.56	3.88	5.94
E. qingchengshanense JS47	1	3	3	0	15.57	5.33	7.91	3.11	2.37	8.84	9.5
E. ogisui JS07	0	0	0	1	17.65	9.07	18.18	7.68	4.09	4.4	4.9
E. membranaceum JS52	0	2	1	0	8.02	2.67	26.24	5.84	6.14	3.93	5.71
E. acuminatum JS48	0	3	3	0	13.2	5.61	26.79	4.32	2.54	3.48	5.88
E. pubescens JS69	0	0	1	0	10.71	2.3	2.48	1.44	1.28	3.74	4.58
E. brevicornu JS64	1	0	1	0	6.47	2.73	2	1.43	1.06	2.5	3.47
E. elatum (outgroup)	0	1	1	0	4.2	1.77	2.3	1.51	0.98	5	6

## Sheet: Table S10
Table S10 Regression coefficients from the principal component analysis of reproductive traits.
Character	PC1	PC2	PC3	PC4	PC5	PC6	PC7	PC8	PC9	PC10	PC11
SpurR	0.15	0.33	-0.35	-0.28	-0.07	0.79	-0.03	0.06	-0.13	0.11	0.06
SepalC	0.35	0.11	-0.15	0.61	-0.1	0.17	-0.17	-0.38	0.43	-0.28	-0.05
SpurC	0.18	0.34	0.14	0.61	0.08	-0.03	0.15	0.42	-0.42	0.23	0.16
Lamina	0	-0.38	-0.36	0.16	0.68	0.05	-0.21	-0.25	-0.31	0.17	-0.05
SepalL	0.41	-0.02	0.38	-0.19	0.21	0.02	-0.68	0.35	0.09	-0.08	-0.07
SepalW	0.39	-0.1	0.38	-0.13	0.41	0.21	0.63	-0.07	0.09	-0.19	-0.12
SpurL	0.35	-0.28	0.31	-0.03	-0.45	0.05	-0.08	-0.47	-0.46	0.24	0.06
SpurML	0.2	-0.49	-0.15	0.03	-0.09	0.07	0.11	0.27	0.37	0.28	0.62
SpurMW	0.16	-0.44	-0.32	0.09	-0.29	0.04	0.1	0.43	-0.25	-0.41	-0.4
StamenL	0.36	0.25	-0.32	-0.26	0.06	-0.41	0.03	-0.11	-0.24	-0.43	0.45
PistilL	0.43	0.17	-0.31	-0.15	-0.04	-0.35	0.12	0.02	0.21	0.54	-0.43

[truncated: 1 more sheets: Table S11]
